# Supplementary material for: Per-allele disease and complex trait effect sizes are predominantly African MAF-dependent in European populations
Source: medRxiv. 2026 Jan 19:2025.12.31.25343290. Preprint. [Version 2] doi: 10.64898/2025.12.31.25343290 (PMC12838302; doi:10.64898/2025.12.31.25343290)
Supplement: Supplement 1 [file media-1.xlsx]

## Sheet: ST1
trait_identifier	h2	h2_se	h2_z	intercept	n
PASS_Height_Yengo2022	0.4452	0.0169	26.3432	1.7213	1556940
UKB_460K.blood_MEAN_PLATELET_VOL	0.3927	0.0217	18.0968	1.3286	445163
UKB_460K.bmd_HEEL_TSCOREz	0.3549	0.0173	20.5145	1.2354	445921
PASS_BMI_Yengo2018	0.2176	0.0067	32.4776	1.0591	686097
UKB_460K.biochemistry_IGF1	0.2877	0.0154	18.6818	1.1476	432292
PASS_MSCV_Vuckovic2020	0.2163	0.0125	17.304	1.2735	563085
PASS_Mono_Vuckovic2020	0.1957	0.0149	13.1342	1.2111	563085
PASS_PCT_Vuckovic2020	0.1944	0.0108	18	1.2248	563085
UKB_460K.biochemistry_CystatinC	0.2394	0.0119	20.1177	1.1194	433200
UKB_460K.lung_FEV1FVCzSMOKE	0.2763	0.0117	23.6154	1.1129	371949
UKB_460K.biochemistry_AlkalinePhosphatase	0.2348	0.016	14.675	1.1862	433862
PASS_HLR_Vuckovic2020	0.1807	0.0127	14.2284	1.1173	563085
UKB_460K.blood_EOSINOPHIL_COUNT	0.2296	0.0117	19.6239	1.1467	439938
UKB_460K.bp_DIASTOLICadjMEDz	0.233	0.0084	27.7381	1.12	422771
UKB_460K.blood_RBC_DISTRIB_WIDTH	0.2172	0.0122	17.8033	1.1432	442700
PASS_PDW_Vuckovic2020	0.1706	0.0121	14.0992	1.1187	563085
PASS_HGB_Vuckovic2020	0.1564	0.0078	20.0513	1.1366	563085
UKB_460K.lung_FVCzSMOKE	0.2336	0.0072	32.4444	1.1046	371949
UKB_460K.biochemistry_Urate	0.1891	0.0096	19.6979	1.1197	434570
UKB_460K.body_WHRadjBMIz	0.1705	0.0072	23.6806	1.0845	458417
PASS_LymP_Vuckovic2020	0.1384	0.008	17.3	1.0791	563085
UKB_460K.biochemistry_HbA1c	0.1834	0.0096	19.1042	1.155	411840
UKB_460K.pigment_HAIR	0.1658	0.0211	7.85782	1.228	452720
PASS_Myopia_Hysi2020	0.292	0.0133	21.9549	1.0711	255374
UKB_460K.biochemistry_TotalProtein	0.1811	0.0075	24.1467	1.1184	397652
PANUKBB_GammaGlutamyltransferase	0.1791	0.0099	18.0909	1.3546	400751
UKB_460K.cov_EDU_COLLEGE	0.1395	0.0041	34.0244	1.1278	454813
PANUKBB_MeanArterialPressureAutomatedReadingAdjustedByMedication	0.1508	0.0124	12.1613	1.3633	398402
PANUKBB_PulseRateAutomatedReading	0.1484	0.0086	17.2558	1.2075	396667
UKB_460K.biochemistry_Urea	0.1355	0.0073	18.5616	1.048	433620
UKB_460K.biochemistry_Phosphate	0.1292	0.0091	14.1978	1.0741	397561
PASS_Schizophrenia_Trubetskoy2022	0.8208	0.029	28.3035	1.0926	58573
UKB_460K.body_BALDING1	0.2234	0.0152	14.6974	1.1099	208336
PASS_CoronaryArteryDisease_Aragam2022	0.0339	0.0021	16.1429	0.972	1322537
UKB_460K.other_MORNINGPERSON	0.1061	0.0043	24.6744	1.0525	410520
UKB_460K.mental_NEUROTICISM	0.1139	0.004	28.475	1.0699	372066
UKB_460K.disease_ALLERGY_ECZEMA_DIAGNOSED	0.0847	0.0058	14.6035	1.035	458699
UKB_460K.biochemistry_Testosterone_Male	0.184	0.0111	16.5766	1.0753	196813
UKB_460K.biochemistry_VitaminD	0.086	0.0069	12.4638	1.0625	415700
PASS_SleepDuration_Dashti2019	0.0708	0.0036	19.6667	1.0385	446118
PASS_TelomereLength_Codd2021	0.0541	0.0065	8.32308	1.0747	472174
PASS_VaricoseVeins_Ahmed2022	0.0634	0.007	9.05714	1.0217	401656
UKB_460K.biochemistry_DirectBilirubin	0.0684	0.0073	9.36986	1.1107	367717
UKB_460K.disease_HYPOTHYROIDISM_SELF_REP	0.0546	0.0036	15.1667	1.0329	459324
PASS_Glaucoma_Craig2020	0.0705	0.0047	15	0.927	351696
PASS_ReactionTime_Davies2018	0.0812	0.0036	22.5556	1.047	300486
PASS_DrinksPerWeek_Liu2019	0.0462	0.0032	14.4375	0.9425	527299
PASS_BasoP_Vuckovic2020	0.043	0.0049	8.77551	1.0445	563085
PASS_GeneralRiskTolerance_KarlssonLinner2019	0.0514	0.0028	18.3571	1.0214	466571
PASS_AtrialFibrillation_Nielsen2018	0.0218	0.0013	16.7692	1.0485	1030836

## Sheet: ST2
eur_maf_bin	afr_maf_bin	level_2	non_synonymous	synonymous	n	non_synonymous_se
[0.0, 0.002)	[0.0, 0.002)	0	0.00642196	0.00417342	4711958	3.67988e-05
[0.0, 0.002)	[0.002, 0.005)	0	0.00549071	0.00402207	4103110	3.67988e-05
[0.0, 0.002)	[0.005, 0.05)	0	0.00454564	0.00384341	7946075	3.67988e-05
[0.0, 0.002)	[0.05, 0.1)	0	0.00367337	0.00363084	1528295	3.67988e-05
[0.0, 0.002)	[0.1, 0.17)	0	0.00334241	0.00350753	702488	3.67988e-05
[0.0, 0.002)	[0.17, 0.26)	0	0.00316583	0.00358745	270387	3.67988e-05
[0.0, 0.002)	[0.26, 0.38)	0	0.00312504	0.00353265	88319	3.67988e-05
[0.0, 0.002)	[0.38, 0.5)	0	0.0036961	0.00338809	19480	3.67988e-05
[0.002, 0.005)	[0.0, 0.002)	0	0.00701274	0.00423551	1679371	3.67988e-05
[0.002, 0.005)	[0.002, 0.005)	0	0.0048675	0.00544993	24037	3.67988e-05
[0.002, 0.005)	[0.005, 0.05)	0	0.00443457	0.00381235	101250	3.67988e-05
[0.002, 0.005)	[0.05, 0.1)	0	0.00428168	0.00395372	54885	3.67988e-05
[0.002, 0.005)	[0.1, 0.17)	0	0.00315831	0.00413489	48127	3.67988e-05
[0.002, 0.005)	[0.17, 0.26)	0	0.00292105	0.00289543	39027	3.67988e-05
[0.002, 0.005)	[0.26, 0.38)	0	0.00292672	0.00339644	27676	3.67988e-05
[0.002, 0.005)	[0.38, 0.5)	0	0.00267008	0.00311509	17977	3.67988e-05
[0.005, 0.05)	[0.0, 0.002)	0	0.00618891	0.004107	2340638	3.67988e-05
[0.005, 0.05)	[0.002, 0.005)	0	0.00493723	0.00410998	76156	3.67988e-05
[0.005, 0.05)	[0.005, 0.05)	0	0.0042814	0.00389534	404073	3.67988e-05
[0.005, 0.05)	[0.05, 0.1)	0	0.00345105	0.00346673	254995	3.67988e-05
[0.005, 0.05)	[0.1, 0.17)	0	0.00303262	0.00327081	235110	3.67988e-05
[0.005, 0.05)	[0.17, 0.26)	0	0.00326524	0.00339361	179160	3.67988e-05
[0.005, 0.05)	[0.26, 0.38)	0	0.00284677	0.00312832	127864	3.67988e-05
[0.005, 0.05)	[0.38, 0.5)	0	0.00283864	0.00310433	71513	3.67988e-05
[0.05, 0.1)	[0.0, 0.002)	0	0.00510467	0.00396021	275238	3.67988e-05
[0.05, 0.1)	[0.002, 0.005)	0	0.00435184	0.00331431	34698	3.67988e-05
[0.05, 0.1)	[0.005, 0.05)	0	0.00397327	0.00368278	213426	3.67988e-05
[0.05, 0.1)	[0.05, 0.1)	0	0.00330789	0.00332683	158409	3.67988e-05
[0.05, 0.1)	[0.1, 0.17)	0	0.00359103	0.00333409	163463	3.67988e-05
[0.05, 0.1)	[0.17, 0.26)	0	0.00271713	0.00336538	145006	3.67988e-05
[0.05, 0.1)	[0.26, 0.38)	0	0.00297036	0.00327995	119514	3.67988e-05
[0.05, 0.1)	[0.38, 0.5)	0	0.00297547	0.00320622	82340	3.67988e-05
[0.1, 0.17)	[0.0, 0.002)	0	0.00478278	0.00373202	110396	3.67988e-05
[0.1, 0.17)	[0.002, 0.005)	0	0.00484606	0.00393514	27445	3.67988e-05
[0.1, 0.17)	[0.005, 0.05)	0	0.00384331	0.00346229	181094	3.67988e-05
[0.1, 0.17)	[0.05, 0.1)	0	0.00358528	0.00317287	150337	3.67988e-05
[0.1, 0.17)	[0.1, 0.17)	0	0.00315764	0.00318624	174814	3.67988e-05
[0.1, 0.17)	[0.17, 0.26)	0	0.00331494	0.00324165	177379	3.67988e-05
[0.1, 0.17)	[0.26, 0.38)	0	0.00285097	0.00322206	169767	3.67988e-05
[0.1, 0.17)	[0.38, 0.5)	0	0.00304061	0.00328026	133526	3.67988e-05
[0.17, 0.26)	[0.0, 0.002)	0	0.00529345	0.00384379	45528	3.67988e-05
[0.17, 0.26)	[0.002, 0.005)	0	0.00462059	0.0040966	20993	3.67988e-05
[0.17, 0.26)	[0.005, 0.05)	0	0.00356739	0.003781	140439	3.67988e-05
[0.17, 0.26)	[0.05, 0.1)	0	0.00358498	0.0031224	129708	3.67988e-05
[0.17, 0.26)	[0.1, 0.17)	0	0.0033119	0.0034176	170295	3.67988e-05
[0.17, 0.26)	[0.17, 0.26)	0	0.00291002	0.00334677	196906	3.67988e-05
[0.17, 0.26)	[0.26, 0.38)	0	0.00288972	0.00293487	221475	3.67988e-05
[0.17, 0.26)	[0.38, 0.5)	0	0.00284685	0.00333646	198114	3.67988e-05
[0.26, 0.38)	[0.0, 0.002)	0	0.00433688	0.00380147	18677	3.67988e-05
[0.26, 0.38)	[0.002, 0.005)	0	0.00494399	0.00424874	12945	3.67988e-05
[0.26, 0.38)	[0.005, 0.05)	0	0.00388766	0.00335796	105719	3.67988e-05
[0.26, 0.38)	[0.05, 0.1)	0	0.00328726	0.00348955	118640	3.67988e-05
[0.26, 0.38)	[0.1, 0.17)	0	0.00309751	0.0034683	175302	3.67988e-05
[0.26, 0.38)	[0.17, 0.26)	0	0.00315935	0.00329026	229161	3.67988e-05
[0.26, 0.38)	[0.26, 0.38)	0	0.0027975	0.00307526	302413	3.67988e-05
[0.26, 0.38)	[0.38, 0.5)	0	0.00278931	0.00313713	296131	3.67988e-05
[0.38, 0.5)	[0.0, 0.002)	0	0.00543577	0.00308027	5519	3.67988e-05
[0.38, 0.5)	[0.002, 0.005)	0	0.00306326	0.00428856	6529	3.67988e-05
[0.38, 0.5)	[0.005, 0.05)	0	0.00381449	0.00402557	66326	3.67988e-05
[0.38, 0.5)	[0.05, 0.1)	0	0.00313549	0.00332269	85473	3.67988e-05
[0.38, 0.5)	[0.1, 0.17)	0	0.00277911	0.00325026	146450	3.67988e-05
[0.38, 0.5)	[0.17, 0.26)	0	0.00285801	0.00317661	213435	3.67988e-05
[0.38, 0.5)	[0.26, 0.38)	0	0.00292305	0.00319406	309950	3.67988e-05
[0.38, 0.5)	[0.38, 0.5)	0	0.00270557	0.00322983	320450	3.67988e-05

## Sheet: ST3
MAF	p_non_synonymous	non_synonymous_lower	non_synonymous_upper	eur_maf_bin
0.00233778	0.00553054	0.00541302	0.00565059	MAF < 0.005
0.00323006	0.00567553	0.00555647	0.00579714	MAF < 0.005
0.00458223	0.00514062	0.0050273	0.00525647	MAF < 0.005
0.00665902	0.00500663	0.00489482	0.00512098	MAF < 0.005
0.00986993	0.00476854	0.00465945	0.00488017	MAF < 0.005
0.0148544	0.00460679	0.0044996	0.00471653	MAF < 0.005
0.0228572	0.00428108	0.00417771	0.00438699	MAF < 0.005
0.0364837	0.00403849	0.00393817	0.00414135	MAF < 0.005
0.0632703	0.00372507	0.00362873	0.00382396	MAF < 0.005
0.159175	0.00332182	0.00323091	0.00341528	MAF < 0.005
0.00481632	0.00502554	0.00466178	0.00541748	0.005 <= MAF < 0.05
0.0144895	0.00431389	0.00397772	0.00467829	0.005 <= MAF < 0.05
0.0295423	0.00445443	0.00411265	0.00482442	0.005 <= MAF < 0.05
0.0489251	0.00352823	0.00322534	0.00385939	0.005 <= MAF < 0.05
0.0728113	0.00326855	0.00297749	0.00358791	0.005 <= MAF < 0.05
0.101953	0.00320168	0.00291374	0.00351792	0.005 <= MAF < 0.05
0.138609	0.00298951	0.00271188	0.0032954	0.005 <= MAF < 0.05
0.187666	0.00321579	0.0029269	0.00353303	0.005 <= MAF < 0.05
0.260068	0.00313438	0.00284963	0.00344741	0.005 <= MAF < 0.05
0.392725	0.00284036	0.00256977	0.00313928	0.005 <= MAF < 0.05
0.0142648	0.00409661	0.0039297	0.00427058	MAF >= 0.05
0.0502677	0.00352422	0.00336961	0.00368589	MAF >= 0.05
0.0919202	0.00335784	0.00320698	0.00351576	MAF >= 0.05
0.136135	0.00315602	0.00300986	0.00330925	MAF >= 0.05
0.183076	0.00305356	0.0029099	0.00320429	MAF >= 0.05
0.233228	0.0029808	0.00283878	0.0031299	MAF >= 0.05
0.286925	0.00283833	0.00269985	0.00298388	MAF >= 0.05
0.344449	0.00290191	0.00276189	0.00304901	MAF >= 0.05
0.405299	0.00279203	0.00265476	0.00293638	MAF >= 0.05
0.468297	0.00286061	0.00272153	0.00300676	MAF >= 0.05

## Sheet: ST5
MAF	p_non_synonymous	non_synonymous_lower	non_synonymous_upper	afr_maf_bin
0.0022428	0.00707709	0.00684191	0.00732029	MAF < 0.005
0.00283871	0.00709501	0.00685798	0.00734018	MAF < 0.005
0.00365531	0.00693528	0.00670115	0.00717752	MAF < 0.005
0.00482183	0.00677844	0.00654715	0.00701783	MAF < 0.005
0.00654148	0.00683544	0.00660322	0.00707577	MAF < 0.005
0.00924965	0.00627522	0.00605304	0.0065055	MAF < 0.005
0.0137423	0.00611639	0.0058969	0.006344	MAF < 0.005
0.0219891	0.00573782	0.00552532	0.00595845	MAF < 0.005
0.0408659	0.00531689	0.00511246	0.00552943	MAF < 0.005
0.135294	0.00490175	0.0047056	0.00510604	MAF < 0.005
0.00361721	0.00442065	0.00406229	0.00481042	0.005 <= MAF < 0.05
0.00995099	0.00461601	0.00424962	0.00501376	0.005 <= MAF < 0.05
0.0211248	0.00426557	0.00391371	0.00464885	0.005 <= MAF < 0.05
0.0369329	0.00383455	0.0035017	0.00419882	0.005 <= MAF < 0.05
0.0578981	0.00399215	0.00365223	0.0043635	0.005 <= MAF < 0.05
0.0857306	0.00409421	0.00375001	0.00446979	0.005 <= MAF < 0.05
0.1229	0.00389946	0.00356374	0.00426659	0.005 <= MAF < 0.05
0.175507	0.00365883	0.00333376	0.00401539	0.005 <= MAF < 0.05
0.253955	0.00371152	0.00338425	0.00407025	0.005 <= MAF < 0.05
0.394416	0.00381994	0.00348768	0.00418366	0.005 <= MAF < 0.05
0.00913316	0.00324076	0.00309582	0.00339245	MAF >= 0.05
0.0369134	0.00318174	0.00303813	0.00333211	MAF >= 0.05
0.0755416	0.00308707	0.00294567	0.00323523	MAF >= 0.05
0.120931	0.00313468	0.00299222	0.0032839	MAF >= 0.05
0.17096	0.00330356	0.00315722	0.00345665	MAF >= 0.05
0.225337	0.00291528	0.00277787	0.00305946	MAF >= 0.05
0.283275	0.00301348	0.00287379	0.00315993	MAF >= 0.05
0.343613	0.00293911	0.00280127	0.00308371	MAF >= 0.05
0.405331	0.00279117	0.00265682	0.00293229	MAF >= 0.05
0.468324	0.00293521	0.00279735	0.00307983	MAF >= 0.05

## Sheet: ST4
p_non_synonymous	ci_lower	ci_upper	eur_maf_bin	MAF
0.00582479	0.00575085	0.00589969	MAF < 0.005	0.002
0.00580647	0.00573344	0.00588042	MAF < 0.005	0.00204981
0.00578864	0.0057165	0.00586168	MAF < 0.005	0.00209961
0.00577128	0.00570001	0.00584344	MAF < 0.005	0.00214942
0.00575437	0.00568393	0.00582568	MAF < 0.005	0.00219922
0.00573789	0.00566825	0.00580837	MAF < 0.005	0.00224902
0.00572181	0.00565296	0.00579149	MAF < 0.005	0.00229883
0.00570612	0.00563803	0.00577502	MAF < 0.005	0.00234863
0.0056908	0.00562345	0.00575895	MAF < 0.005	0.00239844
0.00567583	0.0056092	0.00574325	MAF < 0.005	0.00244824
0.00566121	0.00559527	0.00572792	MAF < 0.005	0.00249805
0.00564691	0.00558165	0.00571293	MAF < 0.005	0.00254785
0.00563292	0.00556832	0.00569827	MAF < 0.005	0.00259766
0.00561923	0.00555527	0.00568392	MAF < 0.005	0.00264746
0.00560583	0.00554249	0.00566988	MAF < 0.005	0.00269727
0.0055927	0.00552997	0.00565614	MAF < 0.005	0.00274707
0.00557984	0.0055177	0.00564268	MAF < 0.005	0.00279688
0.00556724	0.00550567	0.00562948	MAF < 0.005	0.00284668
0.00555488	0.00549388	0.00561655	MAF < 0.005	0.00289649
0.00554276	0.0054823	0.00560387	MAF < 0.005	0.00294629
0.00553086	0.00547094	0.00559144	MAF < 0.005	0.0029961
0.00551919	0.00545979	0.00557923	MAF < 0.005	0.0030459
0.00550773	0.00544884	0.00556726	MAF < 0.005	0.00309571
0.00549648	0.00543809	0.0055555	MAF < 0.005	0.00314552
0.00548543	0.00542752	0.00554395	MAF < 0.005	0.00319532
0.00547457	0.00541713	0.00553261	MAF < 0.005	0.00324513
0.00546389	0.00540692	0.00552147	MAF < 0.005	0.00329493
0.0054534	0.00539687	0.00551051	MAF < 0.005	0.00334473
0.00544308	0.005387	0.00549974	MAF < 0.005	0.00339454
0.00543293	0.00537728	0.00548915	MAF < 0.005	0.00344434
0.00542294	0.00536771	0.00547874	MAF < 0.005	0.00349415
0.00541312	0.0053583	0.00546849	MAF < 0.005	0.00354395
0.00540344	0.00534903	0.00545841	MAF < 0.005	0.00359376
0.00539392	0.0053399	0.00544849	MAF < 0.005	0.00364356
0.00538455	0.00533091	0.00543872	MAF < 0.005	0.00369337
0.00537531	0.00532206	0.0054291	MAF < 0.005	0.00374317
0.00536621	0.00531333	0.00541962	MAF < 0.005	0.00379298
0.00535725	0.00530472	0.00541029	MAF < 0.005	0.00384278
0.00534841	0.00529625	0.00540109	MAF < 0.005	0.00389259
0.00533971	0.00528789	0.00539203	MAF < 0.005	0.00394239
0.00533112	0.00527964	0.0053831	MAF < 0.005	0.0039922
0.00532266	0.00527151	0.0053743	MAF < 0.005	0.004042
0.00531431	0.00526349	0.00536562	MAF < 0.005	0.00409181
0.00530608	0.00525558	0.00535706	MAF < 0.005	0.00414161
0.00529796	0.00524777	0.00534862	MAF < 0.005	0.00419142
0.00528994	0.00524006	0.00534029	MAF < 0.005	0.00424122
0.00528203	0.00523245	0.00533208	MAF < 0.005	0.00429103
0.00527422	0.00522494	0.00532397	MAF < 0.005	0.00434083
0.00526652	0.00521752	0.00531597	MAF < 0.005	0.00439064
0.00525891	0.0052102	0.00530807	MAF < 0.005	0.00444044
0.0052514	0.00520297	0.00530028	MAF < 0.005	0.00449025
0.00524398	0.00519582	0.00529258	MAF < 0.005	0.00454005
0.00523665	0.00518876	0.00528498	MAF < 0.005	0.00458986
0.00522941	0.00518178	0.00527747	MAF < 0.005	0.00463966
0.00522226	0.00517489	0.00527006	MAF < 0.005	0.00468947
0.00521519	0.00516808	0.00526274	MAF < 0.005	0.00473927
0.00520821	0.00516134	0.0052555	MAF < 0.005	0.00478908
0.00520131	0.00515468	0.00524835	MAF < 0.005	0.00483888
0.00519448	0.0051481	0.00524129	MAF < 0.005	0.00488869
0.00518774	0.00514159	0.0052343	MAF < 0.005	0.00493849
0.00518107	0.00513515	0.0052274	MAF < 0.005	0.0049883
0.00517448	0.00512878	0.00522058	MAF < 0.005	0.0050381
0.00516796	0.00512248	0.00521383	MAF < 0.005	0.00508791
0.00516151	0.00511625	0.00520716	MAF < 0.005	0.00513771
0.00515513	0.00511009	0.00520057	MAF < 0.005	0.00518752
0.00514882	0.00510399	0.00519404	MAF < 0.005	0.00523732
0.00514258	0.00509795	0.00518759	MAF < 0.005	0.00528713
0.0051364	0.00509198	0.00518121	MAF < 0.005	0.00533693
0.00513029	0.00508606	0.00517489	MAF < 0.005	0.00538674
0.00512424	0.00508021	0.00516865	MAF < 0.005	0.00543654
0.00511825	0.00507441	0.00516247	MAF < 0.005	0.00548635
0.00511233	0.00506868	0.00515635	MAF < 0.005	0.00553615
0.00510646	0.005063	0.0051503	MAF < 0.005	0.00558596
0.00510065	0.00505737	0.0051443	MAF < 0.005	0.00563576
0.0050949	0.0050518	0.00513837	MAF < 0.005	0.00568557
0.00508921	0.00504628	0.0051325	MAF < 0.005	0.00573537
0.00508357	0.00504082	0.00512669	MAF < 0.005	0.00578518
0.00507799	0.0050354	0.00512094	MAF < 0.005	0.00583498
0.00507246	0.00503004	0.00511524	MAF < 0.005	0.00588479
0.00506698	0.00502472	0.00510959	MAF < 0.005	0.00593459
0.00506156	0.00501946	0.00510401	MAF < 0.005	0.0059844
0.00505618	0.00501424	0.00509847	MAF < 0.005	0.0060342
0.00505086	0.00500907	0.00509299	MAF < 0.005	0.00608401
0.00504558	0.00500395	0.00508756	MAF < 0.005	0.00613381
0.00504035	0.00499887	0.00508218	MAF < 0.005	0.00618362
0.00503517	0.00499384	0.00507685	MAF < 0.005	0.00623342
0.00503004	0.00498885	0.00507157	MAF < 0.005	0.00628323
0.00502495	0.0049839	0.00506633	MAF < 0.005	0.00633303
0.0050199	0.00497899	0.00506115	MAF < 0.005	0.00638284
0.00501491	0.00497413	0.00505601	MAF < 0.005	0.00643264
0.00500995	0.00496931	0.00505092	MAF < 0.005	0.00648245
0.00500503	0.00496453	0.00504587	MAF < 0.005	0.00653225
0.00500016	0.00495979	0.00504087	MAF < 0.005	0.00658206
0.00499533	0.00495508	0.00503591	MAF < 0.005	0.00663186
0.00499054	0.00495042	0.00503099	MAF < 0.005	0.00668167
0.0049858	0.0049458	0.00502612	MAF < 0.005	0.00673147
0.00498109	0.00494121	0.00502129	MAF < 0.005	0.00678128
0.00497641	0.00493665	0.00501649	MAF < 0.005	0.00683108
0.00497178	0.00493214	0.00501174	MAF < 0.005	0.00688089
0.00496719	0.00492766	0.00500703	MAF < 0.005	0.00693069
0.00496263	0.00492321	0.00500236	MAF < 0.005	0.0069805
0.00495811	0.0049188	0.00499772	MAF < 0.005	0.0070303
0.00495362	0.00491443	0.00499313	MAF < 0.005	0.00708011
0.00494917	0.00491008	0.00498857	MAF < 0.005	0.00712991
0.00494476	0.00490578	0.00498405	MAF < 0.005	0.00717972
0.00494038	0.0049015	0.00497956	MAF < 0.005	0.00722952
0.00493603	0.00489725	0.00497511	MAF < 0.005	0.00727933
0.00493172	0.00489304	0.0049707	MAF < 0.005	0.00732913
0.00492744	0.00488886	0.00496632	MAF < 0.005	0.00737894
0.00492319	0.0048847	0.00496197	MAF < 0.005	0.00742874
0.00491897	0.00488058	0.00495766	MAF < 0.005	0.00747855
0.00491479	0.00487649	0.00495338	MAF < 0.005	0.00752835
0.00491064	0.00487243	0.00494914	MAF < 0.005	0.00757816
0.00490651	0.0048684	0.00494492	MAF < 0.005	0.00762796
0.00490242	0.00486439	0.00494074	MAF < 0.005	0.00767777
0.00489836	0.00486042	0.00493659	MAF < 0.005	0.00772757
0.00489432	0.00485647	0.00493247	MAF < 0.005	0.00777738
0.00489032	0.00485255	0.00492838	MAF < 0.005	0.00782718
0.00488635	0.00484866	0.00492433	MAF < 0.005	0.00787699
0.0048824	0.00484479	0.0049203	MAF < 0.005	0.00792679
0.00487848	0.00484095	0.0049163	MAF < 0.005	0.0079766
0.00487459	0.00483714	0.00491233	MAF < 0.005	0.0080264
0.00487072	0.00483335	0.00490838	MAF < 0.005	0.00807621
0.00486688	0.00482958	0.00490447	MAF < 0.005	0.00812601
0.00486307	0.00482585	0.00490058	MAF < 0.005	0.00817582
0.00485929	0.00482213	0.00489672	MAF < 0.005	0.00822562
0.00485553	0.00481844	0.00489289	MAF < 0.005	0.00827543
0.00485179	0.00481478	0.00488909	MAF < 0.005	0.00832523
0.00484808	0.00481114	0.00488531	MAF < 0.005	0.00837504
0.0048444	0.00480752	0.00488156	MAF < 0.005	0.00842484
0.00484074	0.00480393	0.00487783	MAF < 0.005	0.00847465
0.0048371	0.00480036	0.00487413	MAF < 0.005	0.00852445
0.00483349	0.00479681	0.00487045	MAF < 0.005	0.00857426
0.0048299	0.00479328	0.0048668	MAF < 0.005	0.00862406
0.00482634	0.00478978	0.00486317	MAF < 0.005	0.00867387
0.0048228	0.0047863	0.00485957	MAF < 0.005	0.00872367
0.00481928	0.00478284	0.00485599	MAF < 0.005	0.00877348
0.00481578	0.0047794	0.00485244	MAF < 0.005	0.00882328
0.00481231	0.00477598	0.0048489	MAF < 0.005	0.00887309
0.00480885	0.00477258	0.0048454	MAF < 0.005	0.00892289
0.00480542	0.00476921	0.00484191	MAF < 0.005	0.0089727
0.00480201	0.00476585	0.00483845	MAF < 0.005	0.0090225
0.00479862	0.00476252	0.004835	MAF < 0.005	0.00907231
0.00479526	0.0047592	0.00483158	MAF < 0.005	0.00912211
0.00479191	0.0047559	0.00482819	MAF < 0.005	0.00917192
0.00478858	0.00475263	0.00482481	MAF < 0.005	0.00922172
0.00478528	0.00474937	0.00482145	MAF < 0.005	0.00927153
0.00478199	0.00474613	0.00481812	MAF < 0.005	0.00932133
0.00477872	0.00474291	0.00481481	MAF < 0.005	0.00937114
0.00477548	0.00473971	0.00481151	MAF < 0.005	0.00942094
0.00477225	0.00473653	0.00480824	MAF < 0.005	0.00947075
0.00476904	0.00473336	0.00480499	MAF < 0.005	0.00952055
0.00476585	0.00473022	0.00480175	MAF < 0.005	0.00957036
0.00476268	0.00472709	0.00479854	MAF < 0.005	0.00962016
0.00475953	0.00472398	0.00479534	MAF < 0.005	0.00966997
0.00475639	0.00472088	0.00479217	MAF < 0.005	0.00971977
0.00475328	0.00471781	0.00478901	MAF < 0.005	0.00976958
0.00475018	0.00471475	0.00478587	MAF < 0.005	0.00981938
0.0047471	0.0047117	0.00478275	MAF < 0.005	0.00986919
0.00474403	0.00470868	0.00477965	MAF < 0.005	0.00991899
0.00474099	0.00470567	0.00477657	MAF < 0.005	0.0099688
0.00473796	0.00470267	0.00477351	MAF < 0.005	0.0100186
0.00473495	0.0046997	0.00477046	MAF < 0.005	0.0100684
0.00473195	0.00469674	0.00476743	MAF < 0.005	0.0101182
0.00472897	0.00469379	0.00476442	MAF < 0.005	0.010168
0.00472601	0.00469086	0.00476142	MAF < 0.005	0.0102178
0.00472306	0.00468795	0.00475844	MAF < 0.005	0.0102676
0.00472013	0.00468505	0.00475548	MAF < 0.005	0.0103174
0.00471722	0.00468217	0.00475254	MAF < 0.005	0.0103672
0.00471432	0.0046793	0.00474961	MAF < 0.005	0.010417
0.00471144	0.00467644	0.0047467	MAF < 0.005	0.0104668
0.00470857	0.0046736	0.0047438	MAF < 0.005	0.0105167
0.00470572	0.00467078	0.00474092	MAF < 0.005	0.0105665
0.00470288	0.00466797	0.00473805	MAF < 0.005	0.0106163
0.00470006	0.00466518	0.00473521	MAF < 0.005	0.0106661
0.00469725	0.00466239	0.00473237	MAF < 0.005	0.0107159
0.00469446	0.00465963	0.00472955	MAF < 0.005	0.0107657
0.00469168	0.00465687	0.00472675	MAF < 0.005	0.0108155
0.00468892	0.00465414	0.00472396	MAF < 0.005	0.0108653
0.00468617	0.00465141	0.00472119	MAF < 0.005	0.0109151
0.00468344	0.0046487	0.00471843	MAF < 0.005	0.0109649
0.00468072	0.004646	0.00471569	MAF < 0.005	0.0110147
0.00467801	0.00464331	0.00471296	MAF < 0.005	0.0110645
0.00467531	0.00464064	0.00471025	MAF < 0.005	0.0111143
0.00467263	0.00463798	0.00470754	MAF < 0.005	0.0111641
0.00466997	0.00463533	0.00470486	MAF < 0.005	0.0112139
0.00466731	0.0046327	0.00470219	MAF < 0.005	0.0112637
0.00466467	0.00463008	0.00469953	MAF < 0.005	0.0113135
0.00466205	0.00462747	0.00469688	MAF < 0.005	0.0113633
0.00465943	0.00462487	0.00469425	MAF < 0.005	0.0114131
0.00465683	0.00462229	0.00469163	MAF < 0.005	0.0114629
0.00465424	0.00461972	0.00468902	MAF < 0.005	0.0115128
0.00465167	0.00461716	0.00468643	MAF < 0.005	0.0115626
0.0046491	0.00461461	0.00468385	MAF < 0.005	0.0116124
0.00464655	0.00461208	0.00468129	MAF < 0.005	0.0116622
0.00464401	0.00460955	0.00467873	MAF < 0.005	0.011712
0.00464149	0.00460704	0.00467619	MAF < 0.005	0.0117618
0.00463897	0.00460454	0.00467366	MAF < 0.005	0.0118116
0.00463647	0.00460205	0.00467114	MAF < 0.005	0.0118614
0.00463398	0.00459957	0.00466864	MAF < 0.005	0.0119112
0.0046315	0.00459711	0.00466615	MAF < 0.005	0.011961
0.00462903	0.00459465	0.00466367	MAF < 0.005	0.0120108
0.00462658	0.00459221	0.0046612	MAF < 0.005	0.0120606
0.00462413	0.00458977	0.00465875	MAF < 0.005	0.0121104
0.0046217	0.00458735	0.0046563	MAF < 0.005	0.0121602
0.00461928	0.00458494	0.00465387	MAF < 0.005	0.01221
0.00461687	0.00458254	0.00465145	MAF < 0.005	0.0122598
0.00461446	0.00458015	0.00464904	MAF < 0.005	0.0123096
0.00461208	0.00457777	0.00464664	MAF < 0.005	0.0123594
0.0046097	0.0045754	0.00464425	MAF < 0.005	0.0124092
0.00460733	0.00457304	0.00464188	MAF < 0.005	0.012459
0.00460497	0.00457069	0.00463951	MAF < 0.005	0.0125089
0.00460263	0.00456835	0.00463716	MAF < 0.005	0.0125587
0.00460029	0.00456602	0.00463482	MAF < 0.005	0.0126085
0.00459797	0.00456371	0.00463248	MAF < 0.005	0.0126583
0.00459565	0.0045614	0.00463016	MAF < 0.005	0.0127081
0.00459335	0.0045591	0.00462785	MAF < 0.005	0.0127579
0.00459105	0.00455681	0.00462555	MAF < 0.005	0.0128077
0.00458877	0.00455453	0.00462326	MAF < 0.005	0.0128575
0.00458649	0.00455226	0.00462098	MAF < 0.005	0.0129073
0.00458423	0.00455	0.00461871	MAF < 0.005	0.0129571
0.00458197	0.00454775	0.00461645	MAF < 0.005	0.0130069
0.00457973	0.00454551	0.0046142	MAF < 0.005	0.0130567
0.00457749	0.00454328	0.00461196	MAF < 0.005	0.0131065
0.00457526	0.00454105	0.00460973	MAF < 0.005	0.0131563
0.00457305	0.00453884	0.00460751	MAF < 0.005	0.0132061
0.00457084	0.00453663	0.0046053	MAF < 0.005	0.0132559
0.00456864	0.00453444	0.0046031	MAF < 0.005	0.0133057
0.00456645	0.00453225	0.00460091	MAF < 0.005	0.0133555
0.00456427	0.00453008	0.00459873	MAF < 0.005	0.0134053
0.0045621	0.00452791	0.00459656	MAF < 0.005	0.0134551
0.00455994	0.00452575	0.0045944	MAF < 0.005	0.0135049
0.00455779	0.0045236	0.00459224	MAF < 0.005	0.0135548
0.00455565	0.00452145	0.0045901	MAF < 0.005	0.0136046
0.00455351	0.00451932	0.00458796	MAF < 0.005	0.0136544
0.00455139	0.00451719	0.00458584	MAF < 0.005	0.0137042
0.00454927	0.00451508	0.00458372	MAF < 0.005	0.013754
0.00454716	0.00451297	0.00458161	MAF < 0.005	0.0138038
0.00454506	0.00451087	0.00457951	MAF < 0.005	0.0138536
0.00454297	0.00450877	0.00457742	MAF < 0.005	0.0139034
0.00454088	0.00450669	0.00457534	MAF < 0.005	0.0139532
0.00453881	0.00450461	0.00457327	MAF < 0.005	0.014003
0.00453674	0.00450255	0.0045712	MAF < 0.005	0.0140528
0.00453469	0.00450049	0.00456915	MAF < 0.005	0.0141026
0.00453264	0.00449843	0.0045671	MAF < 0.005	0.0141524
0.00453059	0.00449639	0.00456506	MAF < 0.005	0.0142022
0.00452856	0.00449435	0.00456303	MAF < 0.005	0.014252
0.00452653	0.00449232	0.004561	MAF < 0.005	0.0143018
0.00452452	0.0044903	0.00455899	MAF < 0.005	0.0143516
0.00452251	0.00448829	0.00455698	MAF < 0.005	0.0144014
0.0045205	0.00448628	0.00455498	MAF < 0.005	0.0144512
0.00451851	0.00448429	0.00455299	MAF < 0.005	0.014501
0.00451652	0.0044823	0.00455101	MAF < 0.005	0.0145509
0.00451454	0.00448031	0.00454904	MAF < 0.005	0.0146007
0.00451257	0.00447834	0.00454707	MAF < 0.005	0.0146505
0.00451061	0.00447637	0.00454511	MAF < 0.005	0.0147003
0.00450865	0.00447441	0.00454316	MAF < 0.005	0.0147501
0.0045067	0.00447245	0.00454122	MAF < 0.005	0.0147999
0.00450476	0.00447051	0.00453928	MAF < 0.005	0.0148497
0.00450283	0.00446857	0.00453735	MAF < 0.005	0.0148995
0.0045009	0.00446663	0.00453543	MAF < 0.005	0.0149493
0.00449898	0.00446471	0.00453352	MAF < 0.005	0.0149991
0.00449707	0.00446279	0.00453161	MAF < 0.005	0.0150489
0.00449516	0.00446088	0.00452971	MAF < 0.005	0.0150987
0.00449326	0.00445897	0.00452782	MAF < 0.005	0.0151485
0.00449137	0.00445708	0.00452593	MAF < 0.005	0.0151983
0.00448949	0.00445519	0.00452405	MAF < 0.005	0.0152481
0.00448761	0.0044533	0.00452218	MAF < 0.005	0.0152979
0.00448574	0.00445142	0.00452032	MAF < 0.005	0.0153477
0.00448388	0.00444955	0.00451847	MAF < 0.005	0.0153975
0.00448202	0.00444769	0.00451662	MAF < 0.005	0.0154473
0.00448017	0.00444583	0.00451477	MAF < 0.005	0.0154971
0.00447833	0.00444398	0.00451294	MAF < 0.005	0.015547
0.00447649	0.00444213	0.00451111	MAF < 0.005	0.0155968
0.00447466	0.0044403	0.00450929	MAF < 0.005	0.0156466
0.00447283	0.00443846	0.00450747	MAF < 0.005	0.0156964
0.00447102	0.00443664	0.00450566	MAF < 0.005	0.0157462
0.00446921	0.00443482	0.00450386	MAF < 0.005	0.015796
0.0044674	0.00443301	0.00450207	MAF < 0.005	0.0158458
0.00446561	0.0044312	0.00450028	MAF < 0.005	0.0158956
0.00446381	0.0044294	0.00449849	MAF < 0.005	0.0159454
0.00446203	0.0044276	0.00449672	MAF < 0.005	0.0159952
0.00446025	0.00442581	0.00449495	MAF < 0.005	0.016045
0.00445848	0.00442403	0.00449319	MAF < 0.005	0.0160948
0.00445671	0.00442226	0.00449143	MAF < 0.005	0.0161446
0.00445495	0.00442049	0.00448968	MAF < 0.005	0.0161944
0.0044532	0.00441872	0.00448794	MAF < 0.005	0.0162442
0.00445145	0.00441696	0.0044862	MAF < 0.005	0.016294
0.0044497	0.00441521	0.00448446	MAF < 0.005	0.0163438
0.00444797	0.00441347	0.00448274	MAF < 0.005	0.0163936
0.00444624	0.00441172	0.00448102	MAF < 0.005	0.0164434
0.00444451	0.00440999	0.00447931	MAF < 0.005	0.0164932
0.00444279	0.00440826	0.0044776	MAF < 0.005	0.0165431
0.00444108	0.00440654	0.0044759	MAF < 0.005	0.0165929
0.00443937	0.00440482	0.0044742	MAF < 0.005	0.0166427
0.00443767	0.00440311	0.00447251	MAF < 0.005	0.0166925
0.00443598	0.0044014	0.00447083	MAF < 0.005	0.0167423
0.00443429	0.0043997	0.00446915	MAF < 0.005	0.0167921
0.0044326	0.004398	0.00446748	MAF < 0.005	0.0168419
0.00443092	0.00439631	0.00446581	MAF < 0.005	0.0168917
0.00442925	0.00439463	0.00446415	MAF < 0.005	0.0169415
0.00442758	0.00439295	0.00446249	MAF < 0.005	0.0169913
0.00442592	0.00439128	0.00446084	MAF < 0.005	0.0170411
0.00442427	0.00438961	0.0044592	MAF < 0.005	0.0170909
0.00442261	0.00438794	0.00445756	MAF < 0.005	0.0171407
0.00442097	0.00438629	0.00445592	MAF < 0.005	0.0171905
0.00441933	0.00438463	0.0044543	MAF < 0.005	0.0172403
0.00441769	0.00438298	0.00445267	MAF < 0.005	0.0172901
0.00441606	0.00438134	0.00445106	MAF < 0.005	0.0173399
0.00441444	0.00437971	0.00444944	MAF < 0.005	0.0173897
0.00441282	0.00437807	0.00444784	MAF < 0.005	0.0174395
0.0044112	0.00437645	0.00444624	MAF < 0.005	0.0174893
0.0044096	0.00437483	0.00444464	MAF < 0.005	0.0175392
0.00440799	0.00437321	0.00444305	MAF < 0.005	0.017589
0.00440639	0.0043716	0.00444147	MAF < 0.005	0.0176388
0.0044048	0.00436999	0.00443989	MAF < 0.005	0.0176886
0.00440321	0.00436839	0.00443831	MAF < 0.005	0.0177384
0.00440163	0.00436679	0.00443674	MAF < 0.005	0.0177882
0.00440005	0.0043652	0.00443518	MAF < 0.005	0.017838
0.00439848	0.00436361	0.00443362	MAF < 0.005	0.0178878
0.00439691	0.00436203	0.00443206	MAF < 0.005	0.0179376
0.00439535	0.00436046	0.00443051	MAF < 0.005	0.0179874
0.00439379	0.00435888	0.00442897	MAF < 0.005	0.0180372
0.00439223	0.00435731	0.00442743	MAF < 0.005	0.018087
0.00439068	0.00435575	0.00442589	MAF < 0.005	0.0181368
0.00438914	0.00435419	0.00442436	MAF < 0.005	0.0181866
0.0043876	0.00435264	0.00442284	MAF < 0.005	0.0182364
0.00438606	0.00435109	0.00442132	MAF < 0.005	0.0182862
0.00438453	0.00434955	0.0044198	MAF < 0.005	0.018336
0.00438301	0.00434801	0.00441829	MAF < 0.005	0.0183858
0.00438149	0.00434647	0.00441678	MAF < 0.005	0.0184356
0.00437997	0.00434494	0.00441528	MAF < 0.005	0.0184854
0.00437846	0.00434342	0.00441379	MAF < 0.005	0.0185353
0.00437695	0.0043419	0.00441229	MAF < 0.005	0.0185851
0.00437545	0.00434038	0.00441081	MAF < 0.005	0.0186349
0.00437395	0.00433886	0.00440932	MAF < 0.005	0.0186847
0.00437246	0.00433736	0.00440784	MAF < 0.005	0.0187345
0.00437097	0.00433585	0.00440637	MAF < 0.005	0.0187843
0.00436949	0.00433435	0.0044049	MAF < 0.005	0.0188341
0.00436801	0.00433286	0.00440344	MAF < 0.005	0.0188839
0.00436653	0.00433137	0.00440198	MAF < 0.005	0.0189337
0.00436506	0.00432988	0.00440052	MAF < 0.005	0.0189835
0.00436359	0.0043284	0.00439907	MAF < 0.005	0.0190333
0.00436213	0.00432692	0.00439762	MAF < 0.005	0.0190831
0.00436067	0.00432545	0.00439618	MAF < 0.005	0.0191329
0.00435922	0.00432398	0.00439474	MAF < 0.005	0.0191827
0.00435777	0.00432251	0.00439331	MAF < 0.005	0.0192325
0.00435632	0.00432105	0.00439188	MAF < 0.005	0.0192823
0.00435488	0.0043196	0.00439045	MAF < 0.005	0.0193321
0.00435344	0.00431814	0.00438903	MAF < 0.005	0.0193819
0.00435201	0.0043167	0.00438761	MAF < 0.005	0.0194317
0.00435058	0.00431525	0.0043862	MAF < 0.005	0.0194815
0.00434916	0.00431381	0.00438479	MAF < 0.005	0.0195314
0.00434774	0.00431238	0.00438339	MAF < 0.005	0.0195812
0.00434632	0.00431094	0.00438198	MAF < 0.005	0.019631
0.00434491	0.00430951	0.00438059	MAF < 0.005	0.0196808
0.0043435	0.00430809	0.0043792	MAF < 0.005	0.0197306
0.00434209	0.00430667	0.00437781	MAF < 0.005	0.0197804
0.00434069	0.00430525	0.00437642	MAF < 0.005	0.0198302
0.0043393	0.00430384	0.00437504	MAF < 0.005	0.01988
0.0043379	0.00430243	0.00437367	MAF < 0.005	0.0199298
0.00433651	0.00430103	0.0043723	MAF < 0.005	0.0199796
0.00433513	0.00429963	0.00437093	MAF < 0.005	0.0200294
0.00433375	0.00429823	0.00436956	MAF < 0.005	0.0200792
0.00433237	0.00429684	0.0043682	MAF < 0.005	0.020129
0.004331	0.00429545	0.00436684	MAF < 0.005	0.0201788
0.00432963	0.00429406	0.00436549	MAF < 0.005	0.0202286
0.00432826	0.00429268	0.00436414	MAF < 0.005	0.0202784
0.0043269	0.0042913	0.0043628	MAF < 0.005	0.0203282
0.00432554	0.00428993	0.00436146	MAF < 0.005	0.020378
0.00432419	0.00428856	0.00436012	MAF < 0.005	0.0204278
0.00432284	0.00428719	0.00435878	MAF < 0.005	0.0204776
0.00432149	0.00428582	0.00435745	MAF < 0.005	0.0205275
0.00432015	0.00428447	0.00435613	MAF < 0.005	0.0205773
0.00431881	0.00428311	0.0043548	MAF < 0.005	0.0206271
0.00431747	0.00428176	0.00435349	MAF < 0.005	0.0206769
0.00431614	0.00428041	0.00435217	MAF < 0.005	0.0207267
0.00431481	0.00427906	0.00435086	MAF < 0.005	0.0207765
0.00431349	0.00427772	0.00434955	MAF < 0.005	0.0208263
0.00431216	0.00427638	0.00434825	MAF < 0.005	0.0208761
0.00431085	0.00427505	0.00434694	MAF < 0.005	0.0209259
0.00430953	0.00427371	0.00434565	MAF < 0.005	0.0209757
0.00430822	0.00427239	0.00434435	MAF < 0.005	0.0210255
0.00430691	0.00427106	0.00434306	MAF < 0.005	0.0210753
0.00430561	0.00426974	0.00434178	MAF < 0.005	0.0211251
0.00430431	0.00426843	0.00434049	MAF < 0.005	0.0211749
0.00430301	0.00426711	0.00433921	MAF < 0.005	0.0212247
0.00430172	0.0042658	0.00433794	MAF < 0.005	0.0212745
0.00430043	0.00426449	0.00433666	MAF < 0.005	0.0213243
0.00429914	0.00426319	0.00433539	MAF < 0.005	0.0213741
0.00429786	0.00426189	0.00433413	MAF < 0.005	0.0214239
0.00429658	0.00426059	0.00433287	MAF < 0.005	0.0214737
0.0042953	0.0042593	0.00433161	MAF < 0.005	0.0215236
0.00429403	0.00425801	0.00433035	MAF < 0.005	0.0215734
0.00429276	0.00425672	0.0043291	MAF < 0.005	0.0216232
0.00429149	0.00425544	0.00432785	MAF < 0.005	0.021673
0.00429023	0.00425415	0.0043266	MAF < 0.005	0.0217228
0.00428897	0.00425288	0.00432536	MAF < 0.005	0.0217726
0.00428771	0.0042516	0.00432412	MAF < 0.005	0.0218224
0.00428645	0.00425033	0.00432288	MAF < 0.005	0.0218722
0.00428521	0.00424906	0.00432165	MAF < 0.005	0.021922
0.00428396	0.0042478	0.00432042	MAF < 0.005	0.0219718
0.00428271	0.00424654	0.00431919	MAF < 0.005	0.0220216
0.00428147	0.00424528	0.00431797	MAF < 0.005	0.0220714
0.00428023	0.00424403	0.00431675	MAF < 0.005	0.0221212
0.004279	0.00424277	0.00431553	MAF < 0.005	0.022171
0.00427777	0.00424152	0.00431432	MAF < 0.005	0.0222208
0.00427654	0.00424028	0.00431311	MAF < 0.005	0.0222706
0.00427531	0.00423904	0.0043119	MAF < 0.005	0.0223204
0.00427409	0.00423779	0.0043107	MAF < 0.005	0.0223702
0.00427287	0.00423656	0.0043095	MAF < 0.005	0.02242
0.00427166	0.00423532	0.0043083	MAF < 0.005	0.0224698
0.00427044	0.00423409	0.0043071	MAF < 0.005	0.0225197
0.00426923	0.00423287	0.00430591	MAF < 0.005	0.0225695
0.00426802	0.00423164	0.00430472	MAF < 0.005	0.0226193
0.00426682	0.00423042	0.00430353	MAF < 0.005	0.0226691
0.00426562	0.0042292	0.00430235	MAF < 0.005	0.0227189
0.00426442	0.00422799	0.00430117	MAF < 0.005	0.0227687
0.00426323	0.00422677	0.00429999	MAF < 0.005	0.0228185
0.00426203	0.00422556	0.00429882	MAF < 0.005	0.0228683
0.00426084	0.00422436	0.00429765	MAF < 0.005	0.0229181
0.00425966	0.00422315	0.00429648	MAF < 0.005	0.0229679
0.00425847	0.00422195	0.00429531	MAF < 0.005	0.0230177
0.00425729	0.00422075	0.00429415	MAF < 0.005	0.0230675
0.00425612	0.00421956	0.00429299	MAF < 0.005	0.0231173
0.00425494	0.00421836	0.00429183	MAF < 0.005	0.0231671
0.00425377	0.00421717	0.00429068	MAF < 0.005	0.0232169
0.0042526	0.00421599	0.00428953	MAF < 0.005	0.0232667
0.00425143	0.0042148	0.00428838	MAF < 0.005	0.0233165
0.00425027	0.00421362	0.00428723	MAF < 0.005	0.0233663
0.00424911	0.00421244	0.00428609	MAF < 0.005	0.0234161
0.00424795	0.00421127	0.00428495	MAF < 0.005	0.0234659
0.0042468	0.00421009	0.00428381	MAF < 0.005	0.0235158
0.00424564	0.00420892	0.00428268	MAF < 0.005	0.0235656
0.00424449	0.00420776	0.00428155	MAF < 0.005	0.0236154
0.00424334	0.00420659	0.00428042	MAF < 0.005	0.0236652
0.0042422	0.00420543	0.00427929	MAF < 0.005	0.023715
0.00424106	0.00420427	0.00427817	MAF < 0.005	0.0237648
0.00423992	0.00420311	0.00427705	MAF < 0.005	0.0238146
0.00423878	0.00420196	0.00427593	MAF < 0.005	0.0238644
0.00423765	0.00420081	0.00427481	MAF < 0.005	0.0239142
0.00423652	0.00419966	0.0042737	MAF < 0.005	0.023964
0.00423539	0.00419851	0.00427259	MAF < 0.005	0.0240138
0.00423427	0.00419737	0.00427148	MAF < 0.005	0.0240636
0.00423314	0.00419623	0.00427038	MAF < 0.005	0.0241134
0.00423202	0.00419509	0.00426928	MAF < 0.005	0.0241632
0.0042309	0.00419395	0.00426818	MAF < 0.005	0.024213
0.00422979	0.00419282	0.00426708	MAF < 0.005	0.0242628
0.00422868	0.00419169	0.00426598	MAF < 0.005	0.0243126
0.00422756	0.00419056	0.00426489	MAF < 0.005	0.0243624
0.00422646	0.00418944	0.0042638	MAF < 0.005	0.0244122
0.00422535	0.00418831	0.00426272	MAF < 0.005	0.024462
0.00422425	0.00418719	0.00426163	MAF < 0.005	0.0245119
0.00422315	0.00418608	0.00426055	MAF < 0.005	0.0245617
0.00422205	0.00418496	0.00425947	MAF < 0.005	0.0246115
0.00422096	0.00418385	0.00425839	MAF < 0.005	0.0246613
0.00421986	0.00418274	0.00425732	MAF < 0.005	0.0247111
0.00421878	0.00418163	0.00425625	MAF < 0.005	0.0247609
0.00421769	0.00418053	0.00425518	MAF < 0.005	0.0248107
0.0042166	0.00417942	0.00425411	MAF < 0.005	0.0248605
0.00421552	0.00417832	0.00425305	MAF < 0.005	0.0249103
0.00421444	0.00417722	0.00425199	MAF < 0.005	0.0249601
0.00421336	0.00417613	0.00425093	MAF < 0.005	0.0250099
0.00421229	0.00417503	0.00424987	MAF < 0.005	0.0250597
0.00421121	0.00417394	0.00424882	MAF < 0.005	0.0251095
0.00421014	0.00417286	0.00424776	MAF < 0.005	0.0251593
0.00420907	0.00417177	0.00424671	MAF < 0.005	0.0252091
0.00420801	0.00417069	0.00424567	MAF < 0.005	0.0252589
0.00420695	0.0041696	0.00424462	MAF < 0.005	0.0253087
0.00420589	0.00416853	0.00424358	MAF < 0.005	0.0253585
0.00420483	0.00416745	0.00424254	MAF < 0.005	0.0254083
0.00420377	0.00416638	0.0042415	MAF < 0.005	0.0254581
0.00420272	0.0041653	0.00424046	MAF < 0.005	0.025508
0.00420166	0.00416423	0.00423943	MAF < 0.005	0.0255578
0.00420062	0.00416317	0.0042384	MAF < 0.005	0.0256076
0.00419957	0.0041621	0.00423737	MAF < 0.005	0.0256574
0.00419852	0.00416104	0.00423634	MAF < 0.005	0.0257072
0.00419748	0.00415998	0.00423532	MAF < 0.005	0.025757
0.00419644	0.00415892	0.0042343	MAF < 0.005	0.0258068
0.0041954	0.00415787	0.00423328	MAF < 0.005	0.0258566
0.00419437	0.00415681	0.00423226	MAF < 0.005	0.0259064
0.00419333	0.00415576	0.00423124	MAF < 0.005	0.0259562
0.0041923	0.00415471	0.00423023	MAF < 0.005	0.026006
0.00419127	0.00415366	0.00422922	MAF < 0.005	0.0260558
0.00419025	0.00415262	0.00422821	MAF < 0.005	0.0261056
0.00418922	0.00415158	0.00422721	MAF < 0.005	0.0261554
0.0041882	0.00415054	0.0042262	MAF < 0.005	0.0262052
0.00418718	0.0041495	0.0042252	MAF < 0.005	0.026255
0.00418616	0.00414846	0.0042242	MAF < 0.005	0.0263048
0.00418515	0.00414743	0.0042232	MAF < 0.005	0.0263546
0.00418413	0.0041464	0.0042222	MAF < 0.005	0.0264044
0.00418312	0.00414537	0.00422121	MAF < 0.005	0.0264542
0.00418211	0.00414434	0.00422022	MAF < 0.005	0.0265041
0.0041811	0.00414332	0.00421923	MAF < 0.005	0.0265539
0.0041801	0.00414229	0.00421824	MAF < 0.005	0.0266037
0.00417909	0.00414127	0.00421726	MAF < 0.005	0.0266535
0.00417809	0.00414025	0.00421628	MAF < 0.005	0.0267033
0.00417709	0.00413924	0.0042153	MAF < 0.005	0.0267531
0.0041761	0.00413822	0.00421432	MAF < 0.005	0.0268029
0.0041751	0.00413721	0.00421334	MAF < 0.005	0.0268527
0.00417411	0.0041362	0.00421237	MAF < 0.005	0.0269025
0.00417312	0.00413519	0.00421139	MAF < 0.005	0.0269523
0.00417213	0.00413419	0.00421042	MAF < 0.005	0.0270021
0.00417115	0.00413318	0.00420946	MAF < 0.005	0.0270519
0.00417016	0.00413218	0.00420849	MAF < 0.005	0.0271017
0.00416918	0.00413118	0.00420753	MAF < 0.005	0.0271515
0.0041682	0.00413018	0.00420656	MAF < 0.005	0.0272013
0.00416722	0.00412919	0.0042056	MAF < 0.005	0.0272511
0.00416624	0.00412819	0.00420464	MAF < 0.005	0.0273009
0.00416527	0.0041272	0.00420369	MAF < 0.005	0.0273507
0.0041643	0.00412621	0.00420273	MAF < 0.005	0.0274005
0.00416333	0.00412522	0.00420178	MAF < 0.005	0.0274503
0.00416236	0.00412424	0.00420083	MAF < 0.005	0.0275002
0.00416139	0.00412325	0.00419988	MAF < 0.005	0.02755
0.00416043	0.00412227	0.00419894	MAF < 0.005	0.0275998
0.00415947	0.00412129	0.00419799	MAF < 0.005	0.0276496
0.00415851	0.00412031	0.00419705	MAF < 0.005	0.0276994
0.00415755	0.00411934	0.00419611	MAF < 0.005	0.0277492
0.00415659	0.00411836	0.00419517	MAF < 0.005	0.027799
0.00415564	0.00411739	0.00419424	MAF < 0.005	0.0278488
0.00415468	0.00411642	0.0041933	MAF < 0.005	0.0278986
0.00415373	0.00411545	0.00419237	MAF < 0.005	0.0279484
0.00415278	0.00411449	0.00419144	MAF < 0.005	0.0279982
0.00415184	0.00411352	0.00419051	MAF < 0.005	0.028048
0.00415089	0.00411256	0.00418958	MAF < 0.005	0.0280978
0.00414995	0.0041116	0.00418866	MAF < 0.005	0.0281476
0.00414901	0.00411064	0.00418773	MAF < 0.005	0.0281974
0.00414807	0.00410968	0.00418681	MAF < 0.005	0.0282472
0.00414713	0.00410873	0.00418589	MAF < 0.005	0.028297
0.0041462	0.00410778	0.00418497	MAF < 0.005	0.0283468
0.00414526	0.00410682	0.00418406	MAF < 0.005	0.0283966
0.00414433	0.00410587	0.00418314	MAF < 0.005	0.0284464
0.0041434	0.00410493	0.00418223	MAF < 0.005	0.0284963
0.00414247	0.00410398	0.00418132	MAF < 0.005	0.0285461
0.00414154	0.00410304	0.00418041	MAF < 0.005	0.0285959
0.00414062	0.0041021	0.00417951	MAF < 0.005	0.0286457
0.0041397	0.00410116	0.0041786	MAF < 0.005	0.0286955
0.00413878	0.00410022	0.0041777	MAF < 0.005	0.0287453
0.00413786	0.00409928	0.0041768	MAF < 0.005	0.0287951
0.00413694	0.00409834	0.0041759	MAF < 0.005	0.0288449
0.00413602	0.00409741	0.004175	MAF < 0.005	0.0288947
0.00413511	0.00409648	0.0041741	MAF < 0.005	0.0289445
0.0041342	0.00409555	0.00417321	MAF < 0.005	0.0289943
0.00413329	0.00409462	0.00417232	MAF < 0.005	0.0290441
0.00413238	0.0040937	0.00417143	MAF < 0.005	0.0290939
0.00413147	0.00409277	0.00417054	MAF < 0.005	0.0291437
0.00413057	0.00409185	0.00416965	MAF < 0.005	0.0291935
0.00412966	0.00409093	0.00416876	MAF < 0.005	0.0292433
0.00412876	0.00409001	0.00416788	MAF < 0.005	0.0292931
0.00412786	0.00408909	0.004167	MAF < 0.005	0.0293429
0.00412696	0.00408818	0.00416612	MAF < 0.005	0.0293927
0.00412607	0.00408726	0.00416524	MAF < 0.005	0.0294425
0.00412517	0.00408635	0.00416436	MAF < 0.005	0.0294923
0.00412428	0.00408544	0.00416348	MAF < 0.005	0.0295422
0.00412339	0.00408453	0.00416261	MAF < 0.005	0.029592
0.0041225	0.00408363	0.00416174	MAF < 0.005	0.0296418
0.00412161	0.00408272	0.00416087	MAF < 0.005	0.0296916
0.00412073	0.00408182	0.00416	MAF < 0.005	0.0297414
0.00411984	0.00408092	0.00415913	MAF < 0.005	0.0297912
0.00411896	0.00408002	0.00415827	MAF < 0.005	0.029841
0.00411808	0.00407912	0.00415741	MAF < 0.005	0.0298908
0.0041172	0.00407822	0.00415654	MAF < 0.005	0.0299406
0.00411632	0.00407733	0.00415568	MAF < 0.005	0.0299904
0.00411544	0.00407643	0.00415482	MAF < 0.005	0.0300402
0.00411457	0.00407554	0.00415397	MAF < 0.005	0.03009
0.00411369	0.00407465	0.00415311	MAF < 0.005	0.0301398
0.00411282	0.00407376	0.00415226	MAF < 0.005	0.0301896
0.00411195	0.00407288	0.00415141	MAF < 0.005	0.0302394
0.00411109	0.00407199	0.00415055	MAF < 0.005	0.0302892
0.00411022	0.00407111	0.00414971	MAF < 0.005	0.030339
0.00410935	0.00407022	0.00414886	MAF < 0.005	0.0303888
0.00410849	0.00406934	0.00414801	MAF < 0.005	0.0304386
0.00410763	0.00406846	0.00414717	MAF < 0.005	0.0304884
0.00410677	0.00406759	0.00414632	MAF < 0.005	0.0305383
0.00410591	0.00406671	0.00414548	MAF < 0.005	0.0305881
0.00410505	0.00406584	0.00414464	MAF < 0.005	0.0306379
0.0041042	0.00406497	0.00414381	MAF < 0.005	0.0306877
0.00410334	0.00406409	0.00414297	MAF < 0.005	0.0307375
0.00410249	0.00406323	0.00414213	MAF < 0.005	0.0307873
0.00410164	0.00406236	0.0041413	MAF < 0.005	0.0308371
0.00410079	0.00406149	0.00414047	MAF < 0.005	0.0308869
0.00409994	0.00406063	0.00413964	MAF < 0.005	0.0309367
0.0040991	0.00405976	0.00413881	MAF < 0.005	0.0309865
0.00409825	0.0040589	0.00413798	MAF < 0.005	0.0310363
0.00409741	0.00405804	0.00413716	MAF < 0.005	0.0310861
0.00409657	0.00405718	0.00413633	MAF < 0.005	0.0311359
0.00409573	0.00405633	0.00413551	MAF < 0.005	0.0311857
0.00409489	0.00405547	0.00413469	MAF < 0.005	0.0312355
0.00409405	0.00405462	0.00413387	MAF < 0.005	0.0312853
0.00409321	0.00405376	0.00413305	MAF < 0.005	0.0313351
0.00409238	0.00405291	0.00413223	MAF < 0.005	0.0313849
0.00409155	0.00405206	0.00413142	MAF < 0.005	0.0314347
0.00409072	0.00405122	0.0041306	MAF < 0.005	0.0314845
0.00408989	0.00405037	0.00412979	MAF < 0.005	0.0315344
0.00408906	0.00404952	0.00412898	MAF < 0.005	0.0315842
0.00408823	0.00404868	0.00412817	MAF < 0.005	0.031634
0.00408741	0.00404784	0.00412736	MAF < 0.005	0.0316838
0.00408658	0.004047	0.00412656	MAF < 0.005	0.0317336
0.00408576	0.00404616	0.00412575	MAF < 0.005	0.0317834
0.00408494	0.00404532	0.00412495	MAF < 0.005	0.0318332
0.00408412	0.00404449	0.00412414	MAF < 0.005	0.031883
0.0040833	0.00404365	0.00412334	MAF < 0.005	0.0319328
0.00408249	0.00404282	0.00412254	MAF < 0.005	0.0319826
0.00408167	0.00404199	0.00412175	MAF < 0.005	0.0320324
0.00408086	0.00404116	0.00412095	MAF < 0.005	0.0320822
0.00408005	0.00404033	0.00412015	MAF < 0.005	0.032132
0.00407923	0.0040395	0.00411936	MAF < 0.005	0.0321818
0.00407843	0.00403867	0.00411857	MAF < 0.005	0.0322316
0.00407762	0.00403785	0.00411778	MAF < 0.005	0.0322814
0.00407681	0.00403703	0.00411699	MAF < 0.005	0.0323312
0.00407601	0.0040362	0.0041162	MAF < 0.005	0.032381
0.0040752	0.00403538	0.00411541	MAF < 0.005	0.0324308
0.0040744	0.00403457	0.00411463	MAF < 0.005	0.0324806
0.0040736	0.00403375	0.00411384	MAF < 0.005	0.0325305
0.0040728	0.00403293	0.00411306	MAF < 0.005	0.0325803
0.004072	0.00403212	0.00411228	MAF < 0.005	0.0326301
0.0040712	0.0040313	0.0041115	MAF < 0.005	0.0326799
0.00407041	0.00403049	0.00411072	MAF < 0.005	0.0327297
0.00406962	0.00402968	0.00410994	MAF < 0.005	0.0327795
0.00406882	0.00402887	0.00410917	MAF < 0.005	0.0328293
0.00406803	0.00402806	0.00410839	MAF < 0.005	0.0328791
0.00406724	0.00402726	0.00410762	MAF < 0.005	0.0329289
0.00406645	0.00402645	0.00410685	MAF < 0.005	0.0329787
0.00406566	0.00402565	0.00410608	MAF < 0.005	0.0330285
0.00406488	0.00402485	0.00410531	MAF < 0.005	0.0330783
0.00406409	0.00402405	0.00410454	MAF < 0.005	0.0331281
0.00406331	0.00402324	0.00410377	MAF < 0.005	0.0331779
0.00406253	0.00402245	0.00410301	MAF < 0.005	0.0332277
0.00406175	0.00402165	0.00410224	MAF < 0.005	0.0332775
0.00406097	0.00402085	0.00410148	MAF < 0.005	0.0333273
0.00406019	0.00402006	0.00410072	MAF < 0.005	0.0333771
0.00405941	0.00401927	0.00409996	MAF < 0.005	0.0334269
0.00405864	0.00401847	0.0040992	MAF < 0.005	0.0334767
0.00405786	0.00401768	0.00409844	MAF < 0.005	0.0335266
0.00405709	0.0040169	0.00409769	MAF < 0.005	0.0335764
0.00405632	0.00401611	0.00409693	MAF < 0.005	0.0336262
0.00405555	0.00401532	0.00409618	MAF < 0.005	0.033676
0.00405478	0.00401453	0.00409543	MAF < 0.005	0.0337258
0.00405401	0.00401375	0.00409467	MAF < 0.005	0.0337756
0.00405324	0.00401297	0.00409392	MAF < 0.005	0.0338254
0.00405248	0.00401219	0.00409318	MAF < 0.005	0.0338752
0.00405172	0.00401141	0.00409243	MAF < 0.005	0.033925
0.00405095	0.00401063	0.00409168	MAF < 0.005	0.0339748
0.00405019	0.00400985	0.00409094	MAF < 0.005	0.0340246
0.00404943	0.00400907	0.00409019	MAF < 0.005	0.0340744
0.00404867	0.0040083	0.00408945	MAF < 0.005	0.0341242
0.00404792	0.00400753	0.00408871	MAF < 0.005	0.034174
0.00404716	0.00400675	0.00408797	MAF < 0.005	0.0342238
0.0040464	0.00400598	0.00408723	MAF < 0.005	0.0342736
0.00404565	0.00400521	0.00408649	MAF < 0.005	0.0343234
0.0040449	0.00400444	0.00408576	MAF < 0.005	0.0343732
0.00404415	0.00400368	0.00408502	MAF < 0.005	0.034423
0.00404339	0.00400291	0.00408429	MAF < 0.005	0.0344728
0.00404265	0.00400215	0.00408356	MAF < 0.005	0.0345227
0.0040419	0.00400138	0.00408282	MAF < 0.005	0.0345725
0.00404115	0.00400062	0.00408209	MAF < 0.005	0.0346223
0.00404041	0.00399986	0.00408136	MAF < 0.005	0.0346721
0.00403966	0.0039991	0.00408064	MAF < 0.005	0.0347219
0.00403892	0.00399834	0.00407991	MAF < 0.005	0.0347717
0.00403818	0.00399758	0.00407918	MAF < 0.005	0.0348215
0.00403744	0.00399682	0.00407846	MAF < 0.005	0.0348713
0.0040367	0.00399607	0.00407774	MAF < 0.005	0.0349211
0.00403596	0.00399532	0.00407702	MAF < 0.005	0.0349709
0.00403522	0.00399456	0.00407629	MAF < 0.005	0.0350207
0.00403449	0.00399381	0.00407557	MAF < 0.005	0.0350705
0.00403375	0.00399306	0.00407486	MAF < 0.005	0.0351203
0.00403302	0.00399231	0.00407414	MAF < 0.005	0.0351701
0.00403229	0.00399156	0.00407342	MAF < 0.005	0.0352199
0.00403156	0.00399081	0.00407271	MAF < 0.005	0.0352697
0.00403083	0.00399007	0.004072	MAF < 0.005	0.0353195
0.0040301	0.00398933	0.00407128	MAF < 0.005	0.0353693
0.00402937	0.00398858	0.00407057	MAF < 0.005	0.0354191
0.00402864	0.00398784	0.00406986	MAF < 0.005	0.0354689
0.00402792	0.0039871	0.00406915	MAF < 0.005	0.0355188
0.00402719	0.00398636	0.00406844	MAF < 0.005	0.0355686
0.00402647	0.00398562	0.00406774	MAF < 0.005	0.0356184
0.00402575	0.00398488	0.00406703	MAF < 0.005	0.0356682
0.00402503	0.00398415	0.00406632	MAF < 0.005	0.035718
0.00402431	0.00398341	0.00406562	MAF < 0.005	0.0357678
0.00402359	0.00398268	0.00406492	MAF < 0.005	0.0358176
0.00402287	0.00398194	0.00406422	MAF < 0.005	0.0358674
0.00402215	0.00398121	0.00406352	MAF < 0.005	0.0359172
0.00402144	0.00398048	0.00406282	MAF < 0.005	0.035967
0.00402073	0.00397975	0.00406212	MAF < 0.005	0.0360168
0.00402001	0.00397902	0.00406142	MAF < 0.005	0.0360666
0.0040193	0.00397829	0.00406073	MAF < 0.005	0.0361164
0.00401859	0.00397757	0.00406003	MAF < 0.005	0.0361662
0.00401788	0.00397684	0.00405934	MAF < 0.005	0.036216
0.00401717	0.00397612	0.00405865	MAF < 0.005	0.0362658
0.00401646	0.0039754	0.00405795	MAF < 0.005	0.0363156
0.00401576	0.00397468	0.00405726	MAF < 0.005	0.0363654
0.00401505	0.00397395	0.00405657	MAF < 0.005	0.0364152
0.00401435	0.00397324	0.00405589	MAF < 0.005	0.036465
0.00401364	0.00397252	0.0040552	MAF < 0.005	0.0365149
0.00401294	0.0039718	0.00405451	MAF < 0.005	0.0365647
0.00401224	0.00397108	0.00405383	MAF < 0.005	0.0366145
0.00401154	0.00397037	0.00405314	MAF < 0.005	0.0366643
0.00401084	0.00396965	0.00405246	MAF < 0.005	0.0367141
0.00401015	0.00396894	0.00405178	MAF < 0.005	0.0367639
0.00400945	0.00396823	0.0040511	MAF < 0.005	0.0368137
0.00400875	0.00396752	0.00405042	MAF < 0.005	0.0368635
0.00400806	0.00396681	0.00404974	MAF < 0.005	0.0369133
0.00400737	0.0039661	0.00404906	MAF < 0.005	0.0369631
0.00400667	0.00396539	0.00404838	MAF < 0.005	0.0370129
0.00400598	0.00396468	0.00404771	MAF < 0.005	0.0370627
0.00400529	0.00396398	0.00404703	MAF < 0.005	0.0371125
0.0040046	0.00396327	0.00404636	MAF < 0.005	0.0371623
0.00400391	0.00396257	0.00404569	MAF < 0.005	0.0372121
0.00400323	0.00396187	0.00404502	MAF < 0.005	0.0372619
0.00400254	0.00396117	0.00404435	MAF < 0.005	0.0373117
0.00400186	0.00396047	0.00404368	MAF < 0.005	0.0373615
0.00400117	0.00395977	0.00404301	MAF < 0.005	0.0374113
0.00400049	0.00395907	0.00404234	MAF < 0.005	0.0374611
0.00399981	0.00395837	0.00404167	MAF < 0.005	0.037511
0.00399913	0.00395768	0.00404101	MAF < 0.005	0.0375608
0.00399845	0.00395698	0.00404034	MAF < 0.005	0.0376106
0.00399777	0.00395629	0.00403968	MAF < 0.005	0.0376604
0.00399709	0.00395559	0.00403902	MAF < 0.005	0.0377102
0.00399641	0.0039549	0.00403836	MAF < 0.005	0.03776
0.00399574	0.00395421	0.00403769	MAF < 0.005	0.0378098
0.00399506	0.00395352	0.00403704	MAF < 0.005	0.0378596
0.00399439	0.00395283	0.00403638	MAF < 0.005	0.0379094
0.00399371	0.00395214	0.00403572	MAF < 0.005	0.0379592
0.00399304	0.00395146	0.00403506	MAF < 0.005	0.038009
0.00399237	0.00395077	0.00403441	MAF < 0.005	0.0380588
0.0039917	0.00395009	0.00403375	MAF < 0.005	0.0381086
0.00399103	0.0039494	0.0040331	MAF < 0.005	0.0381584
0.00399036	0.00394872	0.00403245	MAF < 0.005	0.0382082
0.0039897	0.00394804	0.0040318	MAF < 0.005	0.038258
0.00398903	0.00394736	0.00403114	MAF < 0.005	0.0383078
0.00398837	0.00394668	0.00403049	MAF < 0.005	0.0383576
0.0039877	0.003946	0.00402984	MAF < 0.005	0.0384074
0.00398704	0.00394532	0.0040292	MAF < 0.005	0.0384572
0.00398638	0.00394464	0.00402855	MAF < 0.005	0.0385071
0.00398571	0.00394397	0.0040279	MAF < 0.005	0.0385569
0.00398506	0.00394329	0.00402726	MAF < 0.005	0.0386067
0.0039844	0.00394262	0.00402661	MAF < 0.005	0.0386565
0.00398374	0.00394194	0.00402597	MAF < 0.005	0.0387063
0.00398308	0.00394127	0.00402533	MAF < 0.005	0.0387561
0.00398242	0.0039406	0.00402469	MAF < 0.005	0.0388059
0.00398177	0.00393993	0.00402405	MAF < 0.005	0.0388557
0.00398111	0.00393926	0.00402341	MAF < 0.005	0.0389055
0.00398046	0.00393859	0.00402277	MAF < 0.005	0.0389553
0.00397981	0.00393793	0.00402213	MAF < 0.005	0.0390051
0.00397916	0.00393726	0.0040215	MAF < 0.005	0.0390549
0.00397851	0.00393659	0.00402086	MAF < 0.005	0.0391047
0.00397785	0.00393593	0.00402023	MAF < 0.005	0.0391545
0.00397721	0.00393527	0.00401959	MAF < 0.005	0.0392043
0.00397656	0.0039346	0.00401896	MAF < 0.005	0.0392541
0.00397591	0.00393394	0.00401833	MAF < 0.005	0.0393039
0.00397527	0.00393328	0.0040177	MAF < 0.005	0.0393537
0.00397462	0.00393262	0.00401707	MAF < 0.005	0.0394035
0.00397398	0.00393196	0.00401644	MAF < 0.005	0.0394533
0.00397333	0.0039313	0.00401581	MAF < 0.005	0.0395032
0.00397269	0.00393065	0.00401518	MAF < 0.005	0.039553
0.00397205	0.00392999	0.00401455	MAF < 0.005	0.0396028
0.00397141	0.00392934	0.00401393	MAF < 0.005	0.0396526
0.00397077	0.00392868	0.0040133	MAF < 0.005	0.0397024
0.00397013	0.00392803	0.00401268	MAF < 0.005	0.0397522
0.00396949	0.00392738	0.00401206	MAF < 0.005	0.039802
0.00396885	0.00392672	0.00401143	MAF < 0.005	0.0398518
0.00396822	0.00392607	0.00401081	MAF < 0.005	0.0399016
0.00396758	0.00392542	0.00401019	MAF < 0.005	0.0399514
0.00396695	0.00392478	0.00400957	MAF < 0.005	0.0400012
0.00396631	0.00392413	0.00400895	MAF < 0.005	0.040051
0.00396568	0.00392348	0.00400834	MAF < 0.005	0.0401008
0.00396505	0.00392284	0.00400772	MAF < 0.005	0.0401506
0.00396442	0.00392219	0.0040071	MAF < 0.005	0.0402004
0.00396379	0.00392155	0.00400649	MAF < 0.005	0.0402502
0.00396316	0.0039209	0.00400587	MAF < 0.005	0.0403
0.00396253	0.00392026	0.00400526	MAF < 0.005	0.0403498
0.00396191	0.00391962	0.00400465	MAF < 0.005	0.0403996
0.00396128	0.00391898	0.00400404	MAF < 0.005	0.0404494
0.00396065	0.00391834	0.00400343	MAF < 0.005	0.0404993
0.00396003	0.0039177	0.00400282	MAF < 0.005	0.0405491
0.00395941	0.00391706	0.00400221	MAF < 0.005	0.0405989
0.00395878	0.00391642	0.0040016	MAF < 0.005	0.0406487
0.00395816	0.00391579	0.00400099	MAF < 0.005	0.0406985
0.00395754	0.00391515	0.00400039	MAF < 0.005	0.0407483
0.00395692	0.00391452	0.00399978	MAF < 0.005	0.0407981
0.0039563	0.00391388	0.00399917	MAF < 0.005	0.0408479
0.00395568	0.00391325	0.00399857	MAF < 0.005	0.0408977
0.00395506	0.00391262	0.00399797	MAF < 0.005	0.0409475
0.00395445	0.00391199	0.00399736	MAF < 0.005	0.0409973
0.00395383	0.00391136	0.00399676	MAF < 0.005	0.0410471
0.00395322	0.00391073	0.00399616	MAF < 0.005	0.0410969
0.0039526	0.0039101	0.00399556	MAF < 0.005	0.0411467
0.00395199	0.00390947	0.00399496	MAF < 0.005	0.0411965
0.00395137	0.00390884	0.00399436	MAF < 0.005	0.0412463
0.00395076	0.00390822	0.00399377	MAF < 0.005	0.0412961
0.00395015	0.00390759	0.00399317	MAF < 0.005	0.0413459
0.00394954	0.00390697	0.00399257	MAF < 0.005	0.0413957
0.00394893	0.00390635	0.00399198	MAF < 0.005	0.0414455
0.00394832	0.00390572	0.00399139	MAF < 0.005	0.0414954
0.00394772	0.0039051	0.00399079	MAF < 0.005	0.0415452
0.00394711	0.00390448	0.0039902	MAF < 0.005	0.041595
0.0039465	0.00390386	0.00398961	MAF < 0.005	0.0416448
0.0039459	0.00390324	0.00398902	MAF < 0.005	0.0416946
0.00394529	0.00390262	0.00398843	MAF < 0.005	0.0417444
0.00394469	0.003902	0.00398784	MAF < 0.005	0.0417942
0.00394409	0.00390139	0.00398725	MAF < 0.005	0.041844
0.00394348	0.00390077	0.00398666	MAF < 0.005	0.0418938
0.00394288	0.00390016	0.00398607	MAF < 0.005	0.0419436
0.00394228	0.00389954	0.00398549	MAF < 0.005	0.0419934
0.00394168	0.00389893	0.0039849	MAF < 0.005	0.0420432
0.00394108	0.00389832	0.00398432	MAF < 0.005	0.042093
0.00394048	0.0038977	0.00398373	MAF < 0.005	0.0421428
0.00393989	0.00389709	0.00398315	MAF < 0.005	0.0421926
0.00393929	0.00389648	0.00398257	MAF < 0.005	0.0422424
0.0039387	0.00389587	0.00398199	MAF < 0.005	0.0422922
0.0039381	0.00389526	0.00398141	MAF < 0.005	0.042342
0.00393751	0.00389466	0.00398083	MAF < 0.005	0.0423918
0.00393691	0.00389405	0.00398025	MAF < 0.005	0.0424416
0.00393632	0.00389344	0.00397967	MAF < 0.005	0.0424914
0.00393573	0.00389284	0.00397909	MAF < 0.005	0.0425413
0.00393514	0.00389223	0.00397852	MAF < 0.005	0.0425911
0.00393455	0.00389163	0.00397794	MAF < 0.005	0.0426409
0.00393396	0.00389103	0.00397736	MAF < 0.005	0.0426907
0.00393337	0.00389042	0.00397679	MAF < 0.005	0.0427405
0.00393278	0.00388982	0.00397621	MAF < 0.005	0.0427903
0.0039322	0.00388922	0.00397564	MAF < 0.005	0.0428401
0.00393161	0.00388862	0.00397507	MAF < 0.005	0.0428899
0.00393102	0.00388802	0.0039745	MAF < 0.005	0.0429397
0.00393044	0.00388742	0.00397393	MAF < 0.005	0.0429895
0.00392985	0.00388683	0.00397336	MAF < 0.005	0.0430393
0.00392927	0.00388623	0.00397279	MAF < 0.005	0.0430891
0.00392869	0.00388563	0.00397222	MAF < 0.005	0.0431389
0.00392811	0.00388504	0.00397165	MAF < 0.005	0.0431887
0.00392753	0.00388444	0.00397109	MAF < 0.005	0.0432385
0.00392695	0.00388385	0.00397052	MAF < 0.005	0.0432883
0.00392637	0.00388326	0.00396995	MAF < 0.005	0.0433381
0.00392579	0.00388266	0.00396939	MAF < 0.005	0.0433879
0.00392521	0.00388207	0.00396882	MAF < 0.005	0.0434377
0.00392463	0.00388148	0.00396826	MAF < 0.005	0.0434875
0.00392406	0.00388089	0.0039677	MAF < 0.005	0.0435374
0.00392348	0.0038803	0.00396714	MAF < 0.005	0.0435872
0.0039229	0.00387971	0.00396657	MAF < 0.005	0.043637
0.00392233	0.00387913	0.00396601	MAF < 0.005	0.0436868
0.00392176	0.00387854	0.00396545	MAF < 0.005	0.0437366
0.00392118	0.00387795	0.0039649	MAF < 0.005	0.0437864
0.00392061	0.00387737	0.00396434	MAF < 0.005	0.0438362
0.00392004	0.00387678	0.00396378	MAF < 0.005	0.043886
0.00391947	0.0038762	0.00396322	MAF < 0.005	0.0439358
0.0039189	0.00387561	0.00396267	MAF < 0.005	0.0439856
0.00391833	0.00387503	0.00396211	MAF < 0.005	0.0440354
0.00391776	0.00387445	0.00396156	MAF < 0.005	0.0440852
0.0039172	0.00387387	0.003961	MAF < 0.005	0.044135
0.00391663	0.00387329	0.00396045	MAF < 0.005	0.0441848
0.00391606	0.00387271	0.0039599	MAF < 0.005	0.0442346
0.0039155	0.00387213	0.00395935	MAF < 0.005	0.0442844
0.00391493	0.00387155	0.00395879	MAF < 0.005	0.0443342
0.00391437	0.00387098	0.00395824	MAF < 0.005	0.044384
0.0039138	0.0038704	0.00395769	MAF < 0.005	0.0444338
0.00391324	0.00386982	0.00395714	MAF < 0.005	0.0444836
0.00391268	0.00386925	0.0039566	MAF < 0.005	0.0445335
0.00391212	0.00386867	0.00395605	MAF < 0.005	0.0445833
0.00391156	0.0038681	0.0039555	MAF < 0.005	0.0446331
0.003911	0.00386753	0.00395496	MAF < 0.005	0.0446829
0.00391044	0.00386696	0.00395441	MAF < 0.005	0.0447327
0.00390988	0.00386638	0.00395386	MAF < 0.005	0.0447825
0.00390932	0.00386581	0.00395332	MAF < 0.005	0.0448323
0.00390877	0.00386524	0.00395278	MAF < 0.005	0.0448821
0.00390821	0.00386467	0.00395224	MAF < 0.005	0.0449319
0.00390765	0.0038641	0.00395169	MAF < 0.005	0.0449817
0.0039071	0.00386354	0.00395115	MAF < 0.005	0.0450315
0.00390654	0.00386297	0.00395061	MAF < 0.005	0.0450813
0.00390599	0.0038624	0.00395007	MAF < 0.005	0.0451311
0.00390544	0.00386184	0.00394953	MAF < 0.005	0.0451809
0.00390489	0.00386127	0.00394899	MAF < 0.005	0.0452307
0.00390433	0.00386071	0.00394845	MAF < 0.005	0.0452805
0.00390378	0.00386014	0.00394792	MAF < 0.005	0.0453303
0.00390323	0.00385958	0.00394738	MAF < 0.005	0.0453801
0.00390268	0.00385902	0.00394684	MAF < 0.005	0.0454299
0.00390214	0.00385845	0.00394631	MAF < 0.005	0.0454797
0.00390159	0.00385789	0.00394577	MAF < 0.005	0.0455296
0.00390104	0.00385733	0.00394524	MAF < 0.005	0.0455794
0.00390049	0.00385677	0.00394471	MAF < 0.005	0.0456292
0.00389995	0.00385621	0.00394417	MAF < 0.005	0.045679
0.0038994	0.00385566	0.00394364	MAF < 0.005	0.0457288
0.00389886	0.0038551	0.00394311	MAF < 0.005	0.0457786
0.00389831	0.00385454	0.00394258	MAF < 0.005	0.0458284
0.00389777	0.00385398	0.00394205	MAF < 0.005	0.0458782
0.00389723	0.00385343	0.00394152	MAF < 0.005	0.045928
0.00389668	0.00385287	0.00394099	MAF < 0.005	0.0459778
0.00389614	0.00385232	0.00394046	MAF < 0.005	0.0460276
0.0038956	0.00385177	0.00393994	MAF < 0.005	0.0460774
0.00389506	0.00385121	0.00393941	MAF < 0.005	0.0461272
0.00389452	0.00385066	0.00393888	MAF < 0.005	0.046177
0.00389398	0.00385011	0.00393836	MAF < 0.005	0.0462268
0.00389345	0.00384956	0.00393783	MAF < 0.005	0.0462766
0.00389291	0.00384901	0.00393731	MAF < 0.005	0.0463264
0.00389237	0.00384846	0.00393678	MAF < 0.005	0.0463762
0.00389184	0.00384791	0.00393626	MAF < 0.005	0.046426
0.0038913	0.00384736	0.00393574	MAF < 0.005	0.0464758
0.00389077	0.00384681	0.00393522	MAF < 0.005	0.0465257
0.00389023	0.00384627	0.0039347	MAF < 0.005	0.0465755
0.0038897	0.00384572	0.00393417	MAF < 0.005	0.0466253
0.00388916	0.00384518	0.00393365	MAF < 0.005	0.0466751
0.00388863	0.00384463	0.00393313	MAF < 0.005	0.0467249
0.0038881	0.00384409	0.00393262	MAF < 0.005	0.0467747
0.00388757	0.00384354	0.0039321	MAF < 0.005	0.0468245
0.00388704	0.003843	0.00393158	MAF < 0.005	0.0468743
0.00388651	0.00384246	0.00393106	MAF < 0.005	0.0469241
0.00388598	0.00384192	0.00393055	MAF < 0.005	0.0469739
0.00388545	0.00384137	0.00393003	MAF < 0.005	0.0470237
0.00388492	0.00384083	0.00392952	MAF < 0.005	0.0470735
0.0038844	0.00384029	0.003929	MAF < 0.005	0.0471233
0.00388387	0.00383975	0.00392849	MAF < 0.005	0.0471731
0.00388334	0.00383921	0.00392798	MAF < 0.005	0.0472229
0.00388282	0.00383868	0.00392746	MAF < 0.005	0.0472727
0.00388229	0.00383814	0.00392695	MAF < 0.005	0.0473225
0.00388177	0.0038376	0.00392644	MAF < 0.005	0.0473723
0.00388125	0.00383707	0.00392593	MAF < 0.005	0.0474221
0.00388072	0.00383653	0.00392542	MAF < 0.005	0.0474719
0.0038802	0.003836	0.00392491	MAF < 0.005	0.0475218
0.00387968	0.00383546	0.0039244	MAF < 0.005	0.0475716
0.00387916	0.00383493	0.0039239	MAF < 0.005	0.0476214
0.00387864	0.0038344	0.00392339	MAF < 0.005	0.0476712
0.00387812	0.00383387	0.00392288	MAF < 0.005	0.047721
0.0038776	0.00383333	0.00392237	MAF < 0.005	0.0477708
0.00387708	0.0038328	0.00392187	MAF < 0.005	0.0478206
0.00387656	0.00383227	0.00392136	MAF < 0.005	0.0478704
0.00387604	0.00383174	0.00392086	MAF < 0.005	0.0479202
0.00387553	0.00383121	0.00392035	MAF < 0.005	0.04797
0.00387501	0.00383068	0.00391985	MAF < 0.005	0.0480198
0.0038745	0.00383016	0.00391935	MAF < 0.005	0.0480696
0.00387398	0.00382963	0.00391885	MAF < 0.005	0.0481194
0.00387347	0.0038291	0.00391834	MAF < 0.005	0.0481692
0.00387295	0.00382858	0.00391784	MAF < 0.005	0.048219
0.00387244	0.00382805	0.00391734	MAF < 0.005	0.0482688
0.00387193	0.00382753	0.00391684	MAF < 0.005	0.0483186
0.00387142	0.003827	0.00391634	MAF < 0.005	0.0483684
0.00387091	0.00382648	0.00391585	MAF < 0.005	0.0484182
0.00387039	0.00382595	0.00391535	MAF < 0.005	0.048468
0.00386988	0.00382543	0.00391485	MAF < 0.005	0.0485179
0.00386937	0.00382491	0.00391435	MAF < 0.005	0.0485677
0.00386886	0.00382439	0.00391386	MAF < 0.005	0.0486175
0.00386836	0.00382387	0.00391336	MAF < 0.005	0.0486673
0.00386785	0.00382335	0.00391286	MAF < 0.005	0.0487171
0.00386734	0.00382283	0.00391237	MAF < 0.005	0.0487669
0.00386683	0.00382231	0.00391188	MAF < 0.005	0.0488167
0.00386633	0.00382179	0.00391138	MAF < 0.005	0.0488665
0.00386582	0.00382127	0.00391089	MAF < 0.005	0.0489163
0.00386532	0.00382076	0.0039104	MAF < 0.005	0.0489661
0.00386481	0.00382024	0.00390991	MAF < 0.005	0.0490159
0.00386431	0.00381972	0.00390941	MAF < 0.005	0.0490657
0.00386381	0.00381921	0.00390892	MAF < 0.005	0.0491155
0.00386331	0.00381869	0.00390843	MAF < 0.005	0.0491653
0.0038628	0.00381818	0.00390794	MAF < 0.005	0.0492151
0.0038623	0.00381767	0.00390745	MAF < 0.005	0.0492649
0.0038618	0.00381715	0.00390697	MAF < 0.005	0.0493147
0.0038613	0.00381664	0.00390648	MAF < 0.005	0.0493645
0.0038608	0.00381613	0.00390599	MAF < 0.005	0.0494143
0.0038603	0.00381562	0.00390551	MAF < 0.005	0.0494641
0.0038598	0.00381511	0.00390502	MAF < 0.005	0.049514
0.0038593	0.0038146	0.00390453	MAF < 0.005	0.0495638
0.00385881	0.00381409	0.00390405	MAF < 0.005	0.0496136
0.00385831	0.00381358	0.00390356	MAF < 0.005	0.0496634
0.00385781	0.00381307	0.00390308	MAF < 0.005	0.0497132
0.00385732	0.00381256	0.0039026	MAF < 0.005	0.049763
0.00385682	0.00381206	0.00390211	MAF < 0.005	0.0498128
0.00385633	0.00381155	0.00390163	MAF < 0.005	0.0498626
0.00385583	0.00381104	0.00390115	MAF < 0.005	0.0499124
0.00385534	0.00381054	0.00390067	MAF < 0.005	0.0499622
0.00385485	0.00381003	0.00390019	MAF < 0.005	0.050012
0.00385435	0.00380953	0.00389971	MAF < 0.005	0.0500618
0.00385386	0.00380903	0.00389923	MAF < 0.005	0.0501116
0.00385337	0.00380852	0.00389875	MAF < 0.005	0.0501614
0.00385288	0.00380802	0.00389827	MAF < 0.005	0.0502112
0.00385239	0.00380752	0.00389779	MAF < 0.005	0.050261
0.0038519	0.00380701	0.00389731	MAF < 0.005	0.0503108
0.00385141	0.00380651	0.00389684	MAF < 0.005	0.0503606
0.00385092	0.00380601	0.00389636	MAF < 0.005	0.0504104
0.00385044	0.00380551	0.00389588	MAF < 0.005	0.0504602
0.00384995	0.00380502	0.00389541	MAF < 0.005	0.0505101
0.00384946	0.00380452	0.00389493	MAF < 0.005	0.0505599
0.00384897	0.00380402	0.00389446	MAF < 0.005	0.0506097
0.00384849	0.00380352	0.00389399	MAF < 0.005	0.0506595
0.003848	0.00380302	0.00389351	MAF < 0.005	0.0507093
0.00384752	0.00380253	0.00389304	MAF < 0.005	0.0507591
0.00384703	0.00380203	0.00389257	MAF < 0.005	0.0508089
0.00384655	0.00380153	0.0038921	MAF < 0.005	0.0508587
0.00384607	0.00380104	0.00389163	MAF < 0.005	0.0509085
0.00384558	0.00380054	0.00389115	MAF < 0.005	0.0509583
0.0038451	0.00380005	0.00389069	MAF < 0.005	0.0510081
0.00384462	0.00379956	0.00389022	MAF < 0.005	0.0510579
0.00384414	0.00379906	0.00388975	MAF < 0.005	0.0511077
0.00384366	0.00379857	0.00388928	MAF < 0.005	0.0511575
0.00384318	0.00379808	0.00388881	MAF < 0.005	0.0512073
0.0038427	0.00379759	0.00388834	MAF < 0.005	0.0512571
0.00384222	0.0037971	0.00388788	MAF < 0.005	0.0513069
0.00384174	0.00379661	0.00388741	MAF < 0.005	0.0513567
0.00384126	0.00379612	0.00388694	MAF < 0.005	0.0514065
0.00384079	0.00379563	0.00388648	MAF < 0.005	0.0514563
0.00384031	0.00379514	0.00388601	MAF < 0.005	0.0515062
0.00383983	0.00379465	0.00388555	MAF < 0.005	0.051556
0.00383936	0.00379417	0.00388508	MAF < 0.005	0.0516058
0.00383888	0.00379368	0.00388462	MAF < 0.005	0.0516556
0.00383841	0.00379319	0.00388416	MAF < 0.005	0.0517054
0.00383793	0.00379271	0.0038837	MAF < 0.005	0.0517552
0.00383746	0.00379222	0.00388323	MAF < 0.005	0.051805
0.00383699	0.00379174	0.00388277	MAF < 0.005	0.0518548
0.00383651	0.00379125	0.00388231	MAF < 0.005	0.0519046
0.00383604	0.00379077	0.00388185	MAF < 0.005	0.0519544
0.00383557	0.00379029	0.00388139	MAF < 0.005	0.0520042
0.0038351	0.0037898	0.00388093	MAF < 0.005	0.052054
0.00383463	0.00378932	0.00388047	MAF < 0.005	0.0521038
0.00383416	0.00378884	0.00388002	MAF < 0.005	0.0521536
0.00383369	0.00378836	0.00387956	MAF < 0.005	0.0522034
0.00383322	0.00378788	0.0038791	MAF < 0.005	0.0522532
0.00383275	0.0037874	0.00387864	MAF < 0.005	0.052303
0.00383228	0.00378692	0.00387819	MAF < 0.005	0.0523528
0.00383181	0.00378644	0.00387773	MAF < 0.005	0.0524026
0.00383135	0.00378596	0.00387727	MAF < 0.005	0.0524524
0.00383088	0.00378548	0.00387682	MAF < 0.005	0.0525023
0.00383041	0.003785	0.00387637	MAF < 0.005	0.0525521
0.00382995	0.00378453	0.00387591	MAF < 0.005	0.0526019
0.00382948	0.00378405	0.00387546	MAF < 0.005	0.0526517
0.00382902	0.00378357	0.003875	MAF < 0.005	0.0527015
0.00382855	0.0037831	0.00387455	MAF < 0.005	0.0527513
0.00382809	0.00378262	0.0038741	MAF < 0.005	0.0528011
0.00382763	0.00378215	0.00387365	MAF < 0.005	0.0528509
0.00382716	0.00378167	0.0038732	MAF < 0.005	0.0529007
0.0038267	0.0037812	0.00387275	MAF < 0.005	0.0529505
0.00382624	0.00378073	0.0038723	MAF < 0.005	0.0530003
0.00382578	0.00378026	0.00387185	MAF < 0.005	0.0530501
0.00382532	0.00377978	0.0038714	MAF < 0.005	0.0530999
0.00382486	0.00377931	0.00387095	MAF < 0.005	0.0531497
0.0038244	0.00377884	0.0038705	MAF < 0.005	0.0531995
0.00382394	0.00377837	0.00387005	MAF < 0.005	0.0532493
0.00382348	0.0037779	0.00386961	MAF < 0.005	0.0532991
0.00382302	0.00377743	0.00386916	MAF < 0.005	0.0533489
0.00382256	0.00377696	0.00386871	MAF < 0.005	0.0533987
0.00382211	0.00377649	0.00386827	MAF < 0.005	0.0534485
0.00382165	0.00377603	0.00386782	MAF < 0.005	0.0534984
0.00382119	0.00377556	0.00386738	MAF < 0.005	0.0535482
0.00382074	0.00377509	0.00386693	MAF < 0.005	0.053598
0.00382028	0.00377462	0.00386649	MAF < 0.005	0.0536478
0.00381983	0.00377416	0.00386605	MAF < 0.005	0.0536976
0.00381937	0.00377369	0.0038656	MAF < 0.005	0.0537474
0.00381892	0.00377323	0.00386516	MAF < 0.005	0.0537972
0.00381846	0.00377276	0.00386472	MAF < 0.005	0.053847
0.00381801	0.0037723	0.00386428	MAF < 0.005	0.0538968
0.00381756	0.00377183	0.00386384	MAF < 0.005	0.0539466
0.00381711	0.00377137	0.00386339	MAF < 0.005	0.0539964
0.00381665	0.00377091	0.00386295	MAF < 0.005	0.0540462
0.0038162	0.00377045	0.00386251	MAF < 0.005	0.054096
0.00381575	0.00376998	0.00386208	MAF < 0.005	0.0541458
0.0038153	0.00376952	0.00386164	MAF < 0.005	0.0541956
0.00381485	0.00376906	0.0038612	MAF < 0.005	0.0542454
0.0038144	0.0037686	0.00386076	MAF < 0.005	0.0542952
0.00381395	0.00376814	0.00386032	MAF < 0.005	0.054345
0.00381351	0.00376768	0.00385989	MAF < 0.005	0.0543948
0.00381306	0.00376722	0.00385945	MAF < 0.005	0.0544446
0.00381261	0.00376677	0.00385901	MAF < 0.005	0.0544944
0.00381216	0.00376631	0.00385858	MAF < 0.005	0.0545443
0.00381172	0.00376585	0.00385814	MAF < 0.005	0.0545941
0.00381127	0.00376539	0.00385771	MAF < 0.005	0.0546439
0.00381082	0.00376494	0.00385727	MAF < 0.005	0.0546937
0.00381038	0.00376448	0.00385684	MAF < 0.005	0.0547435
0.00380994	0.00376402	0.00385641	MAF < 0.005	0.0547933
0.00380949	0.00376357	0.00385597	MAF < 0.005	0.0548431
0.00380905	0.00376311	0.00385554	MAF < 0.005	0.0548929
0.0038086	0.00376266	0.00385511	MAF < 0.005	0.0549427
0.00380816	0.0037622	0.00385468	MAF < 0.005	0.0549925
0.00380772	0.00376175	0.00385425	MAF < 0.005	0.0550423
0.00380728	0.0037613	0.00385381	MAF < 0.005	0.0550921
0.00380684	0.00376085	0.00385338	MAF < 0.005	0.0551419
0.00380639	0.0037604	0.00385295	MAF < 0.005	0.0551917
0.00380595	0.00375994	0.00385252	MAF < 0.005	0.0552415
0.00380551	0.00375949	0.0038521	MAF < 0.005	0.0552913
0.00380507	0.00375904	0.00385167	MAF < 0.005	0.0553411
0.00380463	0.00375859	0.00385124	MAF < 0.005	0.0553909
0.00380419	0.00375814	0.00385081	MAF < 0.005	0.0554407
0.00380376	0.00375769	0.00385038	MAF < 0.005	0.0554905
0.00380332	0.00375724	0.00384996	MAF < 0.005	0.0555404
0.00380288	0.00375679	0.00384953	MAF < 0.005	0.0555902
0.00380244	0.00375635	0.0038491	MAF < 0.005	0.05564
0.00380201	0.0037559	0.00384868	MAF < 0.005	0.0556898
0.00380157	0.00375545	0.00384825	MAF < 0.005	0.0557396
0.00380114	0.00375501	0.00384783	MAF < 0.005	0.0557894
0.0038007	0.00375456	0.0038474	MAF < 0.005	0.0558392
0.00380027	0.00375411	0.00384698	MAF < 0.005	0.055889
0.00379983	0.00375367	0.00384656	MAF < 0.005	0.0559388
0.0037994	0.00375322	0.00384614	MAF < 0.005	0.0559886
0.00379896	0.00375278	0.00384571	MAF < 0.005	0.0560384
0.00379853	0.00375234	0.00384529	MAF < 0.005	0.0560882
0.0037981	0.00375189	0.00384487	MAF < 0.005	0.056138
0.00379766	0.00375145	0.00384445	MAF < 0.005	0.0561878
0.00379723	0.00375101	0.00384403	MAF < 0.005	0.0562376
0.0037968	0.00375056	0.00384361	MAF < 0.005	0.0562874
0.00379637	0.00375012	0.00384319	MAF < 0.005	0.0563372
0.00379594	0.00374968	0.00384277	MAF < 0.005	0.056387
0.00379551	0.00374924	0.00384235	MAF < 0.005	0.0564368
0.00379508	0.0037488	0.00384193	MAF < 0.005	0.0564866
0.00379465	0.00374836	0.00384151	MAF < 0.005	0.0565365
0.00379422	0.00374792	0.00384109	MAF < 0.005	0.0565863
0.00379379	0.00374748	0.00384067	MAF < 0.005	0.0566361
0.00379337	0.00374704	0.00384026	MAF < 0.005	0.0566859
0.00379294	0.00374661	0.00383984	MAF < 0.005	0.0567357
0.00379251	0.00374617	0.00383942	MAF < 0.005	0.0567855
0.00379208	0.00374573	0.00383901	MAF < 0.005	0.0568353
0.00379166	0.00374529	0.00383859	MAF < 0.005	0.0568851
0.00379123	0.00374486	0.00383818	MAF < 0.005	0.0569349
0.00379081	0.00374442	0.00383776	MAF < 0.005	0.0569847
0.00379038	0.00374399	0.00383735	MAF < 0.005	0.0570345
0.00378996	0.00374355	0.00383694	MAF < 0.005	0.0570843
0.00378953	0.00374312	0.00383652	MAF < 0.005	0.0571341
0.00378911	0.00374268	0.00383611	MAF < 0.005	0.0571839
0.00378868	0.00374225	0.0038357	MAF < 0.005	0.0572337
0.00378826	0.00374181	0.00383528	MAF < 0.005	0.0572835
0.00378784	0.00374138	0.00383487	MAF < 0.005	0.0573333
0.00378742	0.00374095	0.00383446	MAF < 0.005	0.0573831
0.003787	0.00374052	0.00383405	MAF < 0.005	0.0574329
0.00378657	0.00374009	0.00383364	MAF < 0.005	0.0574827
0.00378615	0.00373965	0.00383323	MAF < 0.005	0.0575326
0.00378573	0.00373922	0.00383282	MAF < 0.005	0.0575824
0.00378531	0.00373879	0.00383241	MAF < 0.005	0.0576322
0.00378489	0.00373836	0.003832	MAF < 0.005	0.057682
0.00378447	0.00373793	0.00383159	MAF < 0.005	0.0577318
0.00378406	0.0037375	0.00383118	MAF < 0.005	0.0577816
0.00378364	0.00373707	0.00383078	MAF < 0.005	0.0578314
0.00378322	0.00373664	0.00383037	MAF < 0.005	0.0578812
0.0037828	0.00373622	0.00382996	MAF < 0.005	0.057931
0.00378238	0.00373579	0.00382956	MAF < 0.005	0.0579808
0.00378197	0.00373536	0.00382915	MAF < 0.005	0.0580306
0.00378155	0.00373494	0.00382874	MAF < 0.005	0.0580804
0.00378113	0.00373451	0.00382834	MAF < 0.005	0.0581302
0.00378072	0.00373408	0.00382793	MAF < 0.005	0.05818
0.0037803	0.00373366	0.00382753	MAF < 0.005	0.0582298
0.00377989	0.00373323	0.00382712	MAF < 0.005	0.0582796
0.00377947	0.00373281	0.00382672	MAF < 0.005	0.0583294
0.00377906	0.00373238	0.00382632	MAF < 0.005	0.0583792
0.00377865	0.00373196	0.00382592	MAF < 0.005	0.058429
0.00377823	0.00373154	0.00382551	MAF < 0.005	0.0584788
0.00377782	0.00373111	0.00382511	MAF < 0.005	0.0585287
0.00377741	0.00373069	0.00382471	MAF < 0.005	0.0585785
0.003777	0.00373027	0.00382431	MAF < 0.005	0.0586283
0.00377658	0.00372985	0.00382391	MAF < 0.005	0.0586781
0.00377617	0.00372943	0.00382351	MAF < 0.005	0.0587279
0.00377576	0.003729	0.0038231	MAF < 0.005	0.0587777
0.00377535	0.00372858	0.00382271	MAF < 0.005	0.0588275
0.00377494	0.00372816	0.0038223	MAF < 0.005	0.0588773
0.00377453	0.00372774	0.00382191	MAF < 0.005	0.0589271
0.00377412	0.00372732	0.00382151	MAF < 0.005	0.0589769
0.00377371	0.0037269	0.00382111	MAF < 0.005	0.0590267
0.0037733	0.00372649	0.00382071	MAF < 0.005	0.0590765
0.0037729	0.00372607	0.00382031	MAF < 0.005	0.0591263
0.00377249	0.00372565	0.00381992	MAF < 0.005	0.0591761
0.00377208	0.00372523	0.00381952	MAF < 0.005	0.0592259
0.00377167	0.00372481	0.00381912	MAF < 0.005	0.0592757
0.00377127	0.0037244	0.00381873	MAF < 0.005	0.0593255
0.00377086	0.00372398	0.00381833	MAF < 0.005	0.0593753
0.00377046	0.00372357	0.00381794	MAF < 0.005	0.0594251
0.00377005	0.00372315	0.00381754	MAF < 0.005	0.0594749
0.00376965	0.00372274	0.00381715	MAF < 0.005	0.0595248
0.00376924	0.00372232	0.00381675	MAF < 0.005	0.0595746
0.00376884	0.00372191	0.00381636	MAF < 0.005	0.0596244
0.00376843	0.00372149	0.00381596	MAF < 0.005	0.0596742
0.00376803	0.00372108	0.00381557	MAF < 0.005	0.059724
0.00376763	0.00372067	0.00381518	MAF < 0.005	0.0597738
0.00376722	0.00372025	0.00381478	MAF < 0.005	0.0598236
0.00376682	0.00371984	0.00381439	MAF < 0.005	0.0598734
0.00376642	0.00371943	0.003814	MAF < 0.005	0.0599232
0.00376602	0.00371902	0.00381361	MAF < 0.005	0.059973
0.00376562	0.0037186	0.00381322	MAF < 0.005	0.0600228
0.00376522	0.00371819	0.00381283	MAF < 0.005	0.0600726
0.00376481	0.00371778	0.00381244	MAF < 0.005	0.0601224
0.00376442	0.00371737	0.00381205	MAF < 0.005	0.0601722
0.00376401	0.00371696	0.00381166	MAF < 0.005	0.060222
0.00376362	0.00371655	0.00381127	MAF < 0.005	0.0602718
0.00376322	0.00371615	0.00381088	MAF < 0.005	0.0603216
0.00376282	0.00371574	0.00381049	MAF < 0.005	0.0603714
0.00376242	0.00371533	0.0038101	MAF < 0.005	0.0604212
0.00376202	0.00371492	0.00380972	MAF < 0.005	0.060471
0.00376162	0.00371451	0.00380933	MAF < 0.005	0.0605209
0.00376123	0.00371411	0.00380894	MAF < 0.005	0.0605707
0.00376083	0.0037137	0.00380856	MAF < 0.005	0.0606205
0.00376043	0.00371329	0.00380817	MAF < 0.005	0.0606703
0.00376004	0.00371289	0.00380779	MAF < 0.005	0.0607201
0.00375964	0.00371248	0.0038074	MAF < 0.005	0.0607699
0.00375925	0.00371208	0.00380701	MAF < 0.005	0.0608197
0.00375885	0.00371167	0.00380663	MAF < 0.005	0.0608695
0.00375846	0.00371127	0.00380625	MAF < 0.005	0.0609193
0.00375806	0.00371086	0.00380586	MAF < 0.005	0.0609691
0.00375767	0.00371046	0.00380548	MAF < 0.005	0.0610189
0.00375728	0.00371006	0.00380509	MAF < 0.005	0.0610687
0.00375688	0.00370965	0.00380471	MAF < 0.005	0.0611185
0.00375649	0.00370925	0.00380433	MAF < 0.005	0.0611683
0.0037561	0.00370885	0.00380395	MAF < 0.005	0.0612181
0.0037557	0.00370845	0.00380356	MAF < 0.005	0.0612679
0.00375531	0.00370805	0.00380318	MAF < 0.005	0.0613177
0.00375492	0.00370764	0.0038028	MAF < 0.005	0.0613675
0.00375453	0.00370724	0.00380242	MAF < 0.005	0.0614173
0.00375414	0.00370684	0.00380204	MAF < 0.005	0.0614671
0.00375375	0.00370644	0.00380166	MAF < 0.005	0.061517
0.00375336	0.00370604	0.00380128	MAF < 0.005	0.0615668
0.00375297	0.00370564	0.0038009	MAF < 0.005	0.0616166
0.00375258	0.00370524	0.00380052	MAF < 0.005	0.0616664
0.00375219	0.00370485	0.00380014	MAF < 0.005	0.0617162
0.0037518	0.00370445	0.00379976	MAF < 0.005	0.061766
0.00375142	0.00370405	0.00379939	MAF < 0.005	0.0618158
0.00375103	0.00370365	0.00379901	MAF < 0.005	0.0618656
0.00375064	0.00370325	0.00379863	MAF < 0.005	0.0619154
0.00375025	0.00370286	0.00379825	MAF < 0.005	0.0619652
0.00374987	0.00370246	0.00379788	MAF < 0.005	0.062015
0.00374948	0.00370207	0.0037975	MAF < 0.005	0.0620648
0.00374909	0.00370167	0.00379712	MAF < 0.005	0.0621146
0.00374871	0.00370127	0.00379675	MAF < 0.005	0.0621644
0.00374832	0.00370088	0.00379637	MAF < 0.005	0.0622142
0.00374794	0.00370048	0.003796	MAF < 0.005	0.062264
0.00374755	0.00370009	0.00379562	MAF < 0.005	0.0623138
0.00374717	0.0036997	0.00379525	MAF < 0.005	0.0623636
0.00374678	0.0036993	0.00379487	MAF < 0.005	0.0624134
0.0037464	0.00369891	0.0037945	MAF < 0.005	0.0624632
0.00374602	0.00369852	0.00379413	MAF < 0.005	0.0625131
0.00374564	0.00369813	0.00379375	MAF < 0.005	0.0625629
0.00374525	0.00369773	0.00379338	MAF < 0.005	0.0626127
0.00374487	0.00369734	0.00379301	MAF < 0.005	0.0626625
0.00374449	0.00369695	0.00379264	MAF < 0.005	0.0627123
0.00374411	0.00369656	0.00379226	MAF < 0.005	0.0627621
0.00374373	0.00369617	0.00379189	MAF < 0.005	0.0628119
0.00374334	0.00369578	0.00379152	MAF < 0.005	0.0628617
0.00374296	0.00369539	0.00379115	MAF < 0.005	0.0629115
0.00374258	0.003695	0.00379078	MAF < 0.005	0.0629613
0.0037422	0.00369461	0.00379041	MAF < 0.005	0.0630111
0.00374182	0.00369422	0.00379004	MAF < 0.005	0.0630609
0.00374145	0.00369383	0.00378967	MAF < 0.005	0.0631107
0.00374107	0.00369344	0.0037893	MAF < 0.005	0.0631605
0.00374069	0.00369305	0.00378893	MAF < 0.005	0.0632103
0.00374031	0.00369267	0.00378857	MAF < 0.005	0.0632601
0.00373993	0.00369228	0.0037882	MAF < 0.005	0.0633099
0.00373955	0.00369189	0.00378783	MAF < 0.005	0.0633597
0.00373918	0.0036915	0.00378746	MAF < 0.005	0.0634095
0.0037388	0.00369112	0.0037871	MAF < 0.005	0.0634593
0.00373842	0.00369073	0.00378673	MAF < 0.005	0.0635092
0.00373805	0.00369035	0.00378636	MAF < 0.005	0.063559
0.00373767	0.00368996	0.003786	MAF < 0.005	0.0636088
0.0037373	0.00368958	0.00378563	MAF < 0.005	0.0636586
0.00373692	0.00368919	0.00378527	MAF < 0.005	0.0637084
0.00373655	0.00368881	0.0037849	MAF < 0.005	0.0637582
0.00373617	0.00368842	0.00378454	MAF < 0.005	0.063808
0.0037358	0.00368804	0.00378417	MAF < 0.005	0.0638578
0.00373542	0.00368766	0.00378381	MAF < 0.005	0.0639076
0.00373505	0.00368727	0.00378344	MAF < 0.005	0.0639574
0.00373468	0.00368689	0.00378308	MAF < 0.005	0.0640072
0.0037343	0.00368651	0.00378272	MAF < 0.005	0.064057
0.00373393	0.00368613	0.00378235	MAF < 0.005	0.0641068
0.00373356	0.00368575	0.00378199	MAF < 0.005	0.0641566
0.00373319	0.00368536	0.00378163	MAF < 0.005	0.0642064
0.00373282	0.00368498	0.00378127	MAF < 0.005	0.0642562
0.00373245	0.0036846	0.00378091	MAF < 0.005	0.064306
0.00373207	0.00368422	0.00378054	MAF < 0.005	0.0643558
0.0037317	0.00368384	0.00378018	MAF < 0.005	0.0644056
0.00373133	0.00368346	0.00377982	MAF < 0.005	0.0644554
0.00373096	0.00368309	0.00377946	MAF < 0.005	0.0645053
0.00373059	0.00368271	0.0037791	MAF < 0.005	0.0645551
0.00373023	0.00368233	0.00377874	MAF < 0.005	0.0646049
0.00372986	0.00368195	0.00377838	MAF < 0.005	0.0646547
0.00372949	0.00368157	0.00377802	MAF < 0.005	0.0647045
0.00372912	0.00368119	0.00377766	MAF < 0.005	0.0647543
0.00372875	0.00368082	0.00377731	MAF < 0.005	0.0648041
0.00372838	0.00368044	0.00377695	MAF < 0.005	0.0648539
0.00372801	0.00368006	0.00377659	MAF < 0.005	0.0649037
0.00372765	0.00367969	0.00377623	MAF < 0.005	0.0649535
0.00372728	0.00367931	0.00377588	MAF < 0.005	0.0650033
0.00372691	0.00367893	0.00377552	MAF < 0.005	0.0650531
0.00372655	0.00367856	0.00377516	MAF < 0.005	0.0651029
0.00372618	0.00367818	0.00377481	MAF < 0.005	0.0651527
0.00372582	0.00367781	0.00377445	MAF < 0.005	0.0652025
0.00372545	0.00367744	0.00377409	MAF < 0.005	0.0652523
0.00372509	0.00367706	0.00377374	MAF < 0.005	0.0653021
0.00372472	0.00367669	0.00377338	MAF < 0.005	0.0653519
0.00372436	0.00367631	0.00377303	MAF < 0.005	0.0654017
0.00372399	0.00367594	0.00377268	MAF < 0.005	0.0654515
0.00372363	0.00367557	0.00377232	MAF < 0.005	0.0655013
0.00372327	0.0036752	0.00377197	MAF < 0.005	0.0655512
0.0037229	0.00367482	0.00377161	MAF < 0.005	0.065601
0.00372254	0.00367445	0.00377126	MAF < 0.005	0.0656508
0.00372218	0.00367408	0.00377091	MAF < 0.005	0.0657006
0.00372182	0.00367371	0.00377056	MAF < 0.005	0.0657504
0.00372146	0.00367334	0.0037702	MAF < 0.005	0.0658002
0.00372109	0.00367297	0.00376985	MAF < 0.005	0.06585
0.00372073	0.0036726	0.0037695	MAF < 0.005	0.0658998
0.00372037	0.00367223	0.00376915	MAF < 0.005	0.0659496
0.00372001	0.00367186	0.0037688	MAF < 0.005	0.0659994
0.00371965	0.00367149	0.00376845	MAF < 0.005	0.0660492
0.00371929	0.00367112	0.00376809	MAF < 0.005	0.066099
0.00371893	0.00367075	0.00376774	MAF < 0.005	0.0661488
0.00371857	0.00367038	0.00376739	MAF < 0.005	0.0661986
0.00371821	0.00367001	0.00376705	MAF < 0.005	0.0662484
0.00371786	0.00366965	0.0037667	MAF < 0.005	0.0662982
0.0037175	0.00366928	0.00376635	MAF < 0.005	0.066348
0.00371714	0.00366891	0.003766	MAF < 0.005	0.0663978
0.00371678	0.00366855	0.00376565	MAF < 0.005	0.0664476
0.00371642	0.00366818	0.0037653	MAF < 0.005	0.0664974
0.00371607	0.00366781	0.00376495	MAF < 0.005	0.0665473
0.00371571	0.00366745	0.0037646	MAF < 0.005	0.0665971
0.00371535	0.00366708	0.00376426	MAF < 0.005	0.0666469
0.003715	0.00366672	0.00376391	MAF < 0.005	0.0666967
0.00371464	0.00366635	0.00376356	MAF < 0.005	0.0667465
0.00371429	0.00366599	0.00376322	MAF < 0.005	0.0667963
0.00371393	0.00366562	0.00376287	MAF < 0.005	0.0668461
0.00371358	0.00366526	0.00376253	MAF < 0.005	0.0668959
0.00371322	0.0036649	0.00376218	MAF < 0.005	0.0669457
0.00371287	0.00366453	0.00376183	MAF < 0.005	0.0669955
0.00371251	0.00366417	0.00376149	MAF < 0.005	0.0670453
0.00371216	0.00366381	0.00376115	MAF < 0.005	0.0670951
0.0037118	0.00366344	0.0037608	MAF < 0.005	0.0671449
0.00371145	0.00366308	0.00376046	MAF < 0.005	0.0671947
0.0037111	0.00366272	0.00376011	MAF < 0.005	0.0672445
0.00371075	0.00366236	0.00375977	MAF < 0.005	0.0672943
0.00371039	0.003662	0.00375943	MAF < 0.005	0.0673441
0.00371004	0.00366164	0.00375908	MAF < 0.005	0.0673939
0.00370969	0.00366127	0.00375874	MAF < 0.005	0.0674437
0.00370934	0.00366091	0.0037584	MAF < 0.005	0.0674935
0.00370899	0.00366055	0.00375806	MAF < 0.005	0.0675434
0.00370864	0.0036602	0.00375772	MAF < 0.005	0.0675932
0.00370828	0.00365984	0.00375737	MAF < 0.005	0.067643
0.00370793	0.00365948	0.00375703	MAF < 0.005	0.0676928
0.00370758	0.00365912	0.00375669	MAF < 0.005	0.0677426
0.00370724	0.00365876	0.00375635	MAF < 0.005	0.0677924
0.00370689	0.0036584	0.00375601	MAF < 0.005	0.0678422
0.00370654	0.00365804	0.00375567	MAF < 0.005	0.067892
0.00370619	0.00365768	0.00375533	MAF < 0.005	0.0679418
0.00370584	0.00365733	0.00375499	MAF < 0.005	0.0679916
0.00370549	0.00365697	0.00375465	MAF < 0.005	0.0680414
0.00370514	0.00365661	0.00375431	MAF < 0.005	0.0680912
0.00370479	0.00365626	0.00375397	MAF < 0.005	0.068141
0.00370445	0.0036559	0.00375364	MAF < 0.005	0.0681908
0.0037041	0.00365555	0.0037533	MAF < 0.005	0.0682406
0.00370375	0.00365519	0.00375296	MAF < 0.005	0.0682904
0.00370341	0.00365483	0.00375262	MAF < 0.005	0.0683402
0.00370306	0.00365448	0.00375229	MAF < 0.005	0.06839
0.00370271	0.00365412	0.00375195	MAF < 0.005	0.0684398
0.00370237	0.00365377	0.00375161	MAF < 0.005	0.0684896
0.00370202	0.00365342	0.00375128	MAF < 0.005	0.0685395
0.00370168	0.00365306	0.00375094	MAF < 0.005	0.0685893
0.00370133	0.00365271	0.0037506	MAF < 0.005	0.0686391
0.00370099	0.00365235	0.00375027	MAF < 0.005	0.0686889
0.00370064	0.003652	0.00374993	MAF < 0.005	0.0687387
0.0037003	0.00365165	0.0037496	MAF < 0.005	0.0687885
0.00369996	0.0036513	0.00374926	MAF < 0.005	0.0688383
0.00369961	0.00365094	0.00374893	MAF < 0.005	0.0688881
0.00369927	0.00365059	0.00374859	MAF < 0.005	0.0689379
0.00369893	0.00365024	0.00374826	MAF < 0.005	0.0689877
0.00369858	0.00364989	0.00374793	MAF < 0.005	0.0690375
0.00369824	0.00364954	0.00374759	MAF < 0.005	0.0690873
0.0036979	0.00364919	0.00374726	MAF < 0.005	0.0691371
0.00369756	0.00364884	0.00374693	MAF < 0.005	0.0691869
0.00369722	0.00364849	0.00374659	MAF < 0.005	0.0692367
0.00369687	0.00364814	0.00374626	MAF < 0.005	0.0692865
0.00369653	0.00364779	0.00374593	MAF < 0.005	0.0693363
0.00369619	0.00364744	0.0037456	MAF < 0.005	0.0693861
0.00369585	0.00364709	0.00374526	MAF < 0.005	0.0694359
0.00369551	0.00364674	0.00374493	MAF < 0.005	0.0694857
0.00369517	0.00364639	0.0037446	MAF < 0.005	0.0695356
0.00369483	0.00364604	0.00374427	MAF < 0.005	0.0695854
0.00369449	0.0036457	0.00374394	MAF < 0.005	0.0696352
0.00369415	0.00364535	0.00374361	MAF < 0.005	0.069685
0.00369382	0.003645	0.00374328	MAF < 0.005	0.0697348
0.00369348	0.00364465	0.00374295	MAF < 0.005	0.0697846
0.00369314	0.00364431	0.00374262	MAF < 0.005	0.0698344
0.0036928	0.00364396	0.00374229	MAF < 0.005	0.0698842
0.00369246	0.00364361	0.00374196	MAF < 0.005	0.069934
0.00369213	0.00364327	0.00374164	MAF < 0.005	0.0699838
0.00369179	0.00364292	0.00374131	MAF < 0.005	0.0700336
0.00369145	0.00364258	0.00374098	MAF < 0.005	0.0700834
0.00369112	0.00364223	0.00374065	MAF < 0.005	0.0701332
0.00369078	0.00364189	0.00374032	MAF < 0.005	0.070183
0.00369044	0.00364154	0.00374	MAF < 0.005	0.0702328
0.00369011	0.0036412	0.00373967	MAF < 0.005	0.0702826
0.00368977	0.00364085	0.00373934	MAF < 0.005	0.0703324
0.00368944	0.00364051	0.00373902	MAF < 0.005	0.0703822
0.0036891	0.00364017	0.00373869	MAF < 0.005	0.070432
0.00368877	0.00363982	0.00373836	MAF < 0.005	0.0704818
0.00368843	0.00363948	0.00373804	MAF < 0.005	0.0705317
0.0036881	0.00363914	0.00373771	MAF < 0.005	0.0705815
0.00368776	0.00363879	0.00373739	MAF < 0.005	0.0706313
0.00368743	0.00363845	0.00373706	MAF < 0.005	0.0706811
0.0036871	0.00363811	0.00373674	MAF < 0.005	0.0707309
0.00368676	0.00363777	0.00373641	MAF < 0.005	0.0707807
0.00368643	0.00363743	0.00373609	MAF < 0.005	0.0708305
0.0036861	0.00363709	0.00373576	MAF < 0.005	0.0708803
0.00368577	0.00363675	0.00373544	MAF < 0.005	0.0709301
0.00368543	0.00363641	0.00373512	MAF < 0.005	0.0709799
0.0036851	0.00363607	0.00373479	MAF < 0.005	0.0710297
0.00368477	0.00363573	0.00373447	MAF < 0.005	0.0710795
0.00368444	0.00363539	0.00373415	MAF < 0.005	0.0711293
0.00368411	0.00363505	0.00373383	MAF < 0.005	0.0711791
0.00368378	0.00363471	0.0037335	MAF < 0.005	0.0712289
0.00368345	0.00363437	0.00373318	MAF < 0.005	0.0712787
0.00368312	0.00363403	0.00373286	MAF < 0.005	0.0713285
0.00368279	0.00363369	0.00373254	MAF < 0.005	0.0713783
0.00368246	0.00363335	0.00373222	MAF < 0.005	0.0714281
0.00368213	0.00363302	0.0037319	MAF < 0.005	0.0714779
0.0036818	0.00363268	0.00373158	MAF < 0.005	0.0715278
0.00368147	0.00363234	0.00373126	MAF < 0.005	0.0715776
0.00368114	0.003632	0.00373094	MAF < 0.005	0.0716274
0.00368081	0.00363167	0.00373062	MAF < 0.005	0.0716772
0.00368048	0.00363133	0.0037303	MAF < 0.005	0.071727
0.00368016	0.003631	0.00372998	MAF < 0.005	0.0717768
0.00367983	0.00363066	0.00372966	MAF < 0.005	0.0718266
0.0036795	0.00363032	0.00372934	MAF < 0.005	0.0718764
0.00367917	0.00362999	0.00372902	MAF < 0.005	0.0719262
0.00367885	0.00362965	0.0037287	MAF < 0.005	0.071976
0.00367852	0.00362932	0.00372838	MAF < 0.005	0.0720258
0.00367819	0.00362898	0.00372807	MAF < 0.005	0.0720756
0.00367787	0.00362865	0.00372775	MAF < 0.005	0.0721254
0.00367754	0.00362831	0.00372743	MAF < 0.005	0.0721752
0.00367722	0.00362798	0.00372712	MAF < 0.005	0.072225
0.00367689	0.00362765	0.0037268	MAF < 0.005	0.0722748
0.00367656	0.00362731	0.00372648	MAF < 0.005	0.0723246
0.00367624	0.00362698	0.00372617	MAF < 0.005	0.0723744
0.00367592	0.00362665	0.00372585	MAF < 0.005	0.0724242
0.00367559	0.00362632	0.00372553	MAF < 0.005	0.072474
0.00367527	0.00362598	0.00372522	MAF < 0.005	0.0725239
0.00367494	0.00362565	0.0037249	MAF < 0.005	0.0725737
0.00367462	0.00362532	0.00372459	MAF < 0.005	0.0726235
0.0036743	0.00362499	0.00372427	MAF < 0.005	0.0726733
0.00367397	0.00362466	0.00372396	MAF < 0.005	0.0727231
0.00367365	0.00362432	0.00372364	MAF < 0.005	0.0727729
0.00367333	0.00362399	0.00372333	MAF < 0.005	0.0728227
0.003673	0.00362366	0.00372302	MAF < 0.005	0.0728725
0.00367268	0.00362333	0.0037227	MAF < 0.005	0.0729223
0.00367236	0.003623	0.00372239	MAF < 0.005	0.0729721
0.00367204	0.00362267	0.00372208	MAF < 0.005	0.0730219
0.00367172	0.00362234	0.00372176	MAF < 0.005	0.0730717
0.0036714	0.00362201	0.00372145	MAF < 0.005	0.0731215
0.00367108	0.00362168	0.00372114	MAF < 0.005	0.0731713
0.00367075	0.00362136	0.00372082	MAF < 0.005	0.0732211
0.00367043	0.00362103	0.00372051	MAF < 0.005	0.0732709
0.00367011	0.0036207	0.0037202	MAF < 0.005	0.0733207
0.00366979	0.00362037	0.00371989	MAF < 0.005	0.0733705
0.00366948	0.00362004	0.00371958	MAF < 0.005	0.0734203
0.00366915	0.00361972	0.00371927	MAF < 0.005	0.0734701
0.00366884	0.00361939	0.00371896	MAF < 0.005	0.07352
0.00366852	0.00361906	0.00371865	MAF < 0.005	0.0735698
0.0036682	0.00361874	0.00371834	MAF < 0.005	0.0736196
0.00366788	0.00361841	0.00371802	MAF < 0.005	0.0736694
0.00366756	0.00361808	0.00371771	MAF < 0.005	0.0737192
0.00366724	0.00361776	0.00371741	MAF < 0.005	0.073769
0.00366693	0.00361743	0.0037171	MAF < 0.005	0.0738188
0.00366661	0.0036171	0.00371679	MAF < 0.005	0.0738686
0.00366629	0.00361678	0.00371648	MAF < 0.005	0.0739184
0.00366597	0.00361646	0.00371617	MAF < 0.005	0.0739682
0.00366566	0.00361613	0.00371586	MAF < 0.005	0.074018
0.00366534	0.00361581	0.00371555	MAF < 0.005	0.0740678
0.00366503	0.00361548	0.00371524	MAF < 0.005	0.0741176
0.00366471	0.00361516	0.00371494	MAF < 0.005	0.0741674
0.00366439	0.00361483	0.00371463	MAF < 0.005	0.0742172
0.00366408	0.00361451	0.00371432	MAF < 0.005	0.074267
0.00366376	0.00361419	0.00371402	MAF < 0.005	0.0743168
0.00366345	0.00361386	0.00371371	MAF < 0.005	0.0743666
0.00366313	0.00361354	0.0037134	MAF < 0.005	0.0744164
0.00366282	0.00361322	0.0037131	MAF < 0.005	0.0744662
0.0036625	0.0036129	0.00371279	MAF < 0.005	0.0745161
0.00366219	0.00361257	0.00371248	MAF < 0.005	0.0745659
0.00366188	0.00361225	0.00371218	MAF < 0.005	0.0746157
0.00366156	0.00361193	0.00371187	MAF < 0.005	0.0746655
0.00366125	0.00361161	0.00371157	MAF < 0.005	0.0747153
0.00366094	0.00361129	0.00371126	MAF < 0.005	0.0747651
0.00366062	0.00361097	0.00371096	MAF < 0.005	0.0748149
0.00366031	0.00361065	0.00371065	MAF < 0.005	0.0748647
0.00366	0.00361033	0.00371035	MAF < 0.005	0.0749145
0.00365968	0.00361001	0.00371004	MAF < 0.005	0.0749643
0.00365937	0.00360969	0.00370974	MAF < 0.005	0.0750141
0.00365906	0.00360937	0.00370944	MAF < 0.005	0.0750639
0.00365875	0.00360905	0.00370913	MAF < 0.005	0.0751137
0.00365844	0.00360873	0.00370883	MAF < 0.005	0.0751635
0.00365813	0.00360841	0.00370853	MAF < 0.005	0.0752133
0.00365782	0.00360809	0.00370822	MAF < 0.005	0.0752631
0.00365751	0.00360777	0.00370792	MAF < 0.005	0.0753129
0.00365719	0.00360745	0.00370762	MAF < 0.005	0.0753627
0.00365688	0.00360714	0.00370732	MAF < 0.005	0.0754125
0.00365658	0.00360682	0.00370702	MAF < 0.005	0.0754623
0.00365627	0.0036065	0.00370672	MAF < 0.005	0.0755122
0.00365595	0.00360618	0.00370641	MAF < 0.005	0.075562
0.00365565	0.00360587	0.00370611	MAF < 0.005	0.0756118
0.00365534	0.00360555	0.00370581	MAF < 0.005	0.0756616
0.00365503	0.00360523	0.00370551	MAF < 0.005	0.0757114
0.00365472	0.00360492	0.00370521	MAF < 0.005	0.0757612
0.00365441	0.0036046	0.00370491	MAF < 0.005	0.075811
0.0036541	0.00360428	0.00370461	MAF < 0.005	0.0758608
0.0036538	0.00360397	0.00370431	MAF < 0.005	0.0759106
0.00365349	0.00360365	0.00370401	MAF < 0.005	0.0759604
0.00365318	0.00360334	0.00370371	MAF < 0.005	0.0760102
0.00365287	0.00360302	0.00370341	MAF < 0.005	0.07606
0.00365257	0.00360271	0.00370311	MAF < 0.005	0.0761098
0.00365226	0.00360239	0.00370281	MAF < 0.005	0.0761596
0.00365195	0.00360208	0.00370252	MAF < 0.005	0.0762094
0.00365165	0.00360176	0.00370222	MAF < 0.005	0.0762592
0.00365134	0.00360145	0.00370192	MAF < 0.005	0.076309
0.00365103	0.00360114	0.00370162	MAF < 0.005	0.0763588
0.00365073	0.00360082	0.00370132	MAF < 0.005	0.0764086
0.00365042	0.00360051	0.00370103	MAF < 0.005	0.0764584
0.00365012	0.0036002	0.00370073	MAF < 0.005	0.0765083
0.00364981	0.00359989	0.00370043	MAF < 0.005	0.0765581
0.00364951	0.00359957	0.00370014	MAF < 0.005	0.0766079
0.0036492	0.00359926	0.00369984	MAF < 0.005	0.0766577
0.0036489	0.00359895	0.00369954	MAF < 0.005	0.0767075
0.0036486	0.00359864	0.00369925	MAF < 0.005	0.0767573
0.00364829	0.00359832	0.00369895	MAF < 0.005	0.0768071
0.00364799	0.00359801	0.00369866	MAF < 0.005	0.0768569
0.00364769	0.0035977	0.00369836	MAF < 0.005	0.0769067
0.00364738	0.00359739	0.00369807	MAF < 0.005	0.0769565
0.00364708	0.00359708	0.00369777	MAF < 0.005	0.0770063
0.00364678	0.00359677	0.00369748	MAF < 0.005	0.0770561
0.00364648	0.00359646	0.00369718	MAF < 0.005	0.0771059
0.00364617	0.00359615	0.00369689	MAF < 0.005	0.0771557
0.00364587	0.00359584	0.00369659	MAF < 0.005	0.0772055
0.00364557	0.00359553	0.0036963	MAF < 0.005	0.0772553
0.00364527	0.00359522	0.00369601	MAF < 0.005	0.0773051
0.00364497	0.00359491	0.00369571	MAF < 0.005	0.0773549
0.00364466	0.0035946	0.00369542	MAF < 0.005	0.0774047
0.00364436	0.0035943	0.00369513	MAF < 0.005	0.0774545
0.00364406	0.00359399	0.00369483	MAF < 0.005	0.0775043
0.00364376	0.00359368	0.00369454	MAF < 0.005	0.0775542
0.00364346	0.00359337	0.00369425	MAF < 0.005	0.077604
0.00364316	0.00359306	0.00369396	MAF < 0.005	0.0776538
0.00364286	0.00359276	0.00369366	MAF < 0.005	0.0777036
0.00364256	0.00359245	0.00369337	MAF < 0.005	0.0777534
0.00364226	0.00359214	0.00369308	MAF < 0.005	0.0778032
0.00364196	0.00359183	0.00369279	MAF < 0.005	0.077853
0.00364167	0.00359153	0.0036925	MAF < 0.005	0.0779028
0.00364137	0.00359122	0.00369221	MAF < 0.005	0.0779526
0.00364107	0.00359092	0.00369192	MAF < 0.005	0.0780024
0.00364077	0.00359061	0.00369163	MAF < 0.005	0.0780522
0.00364047	0.0035903	0.00369134	MAF < 0.005	0.078102
0.00364017	0.00359	0.00369105	MAF < 0.005	0.0781518
0.00363987	0.00358969	0.00369075	MAF < 0.005	0.0782016
0.00363958	0.00358939	0.00369047	MAF < 0.005	0.0782514
0.00363928	0.00358908	0.00369018	MAF < 0.005	0.0783012
0.00363898	0.00358878	0.00368989	MAF < 0.005	0.078351
0.00363869	0.00358847	0.0036896	MAF < 0.005	0.0784008
0.00363839	0.00358817	0.00368931	MAF < 0.005	0.0784506
0.00363809	0.00358787	0.00368902	MAF < 0.005	0.0785004
0.0036378	0.00358756	0.00368873	MAF < 0.005	0.0785503
0.0036375	0.00358726	0.00368844	MAF < 0.005	0.0786001
0.00363721	0.00358696	0.00368816	MAF < 0.005	0.0786499
0.00363691	0.00358665	0.00368787	MAF < 0.005	0.0786997
0.00363661	0.00358635	0.00368758	MAF < 0.005	0.0787495
0.00363632	0.00358605	0.00368729	MAF < 0.005	0.0787993
0.00363602	0.00358574	0.00368701	MAF < 0.005	0.0788491
0.00363573	0.00358544	0.00368672	MAF < 0.005	0.0788989
0.00363543	0.00358514	0.00368643	MAF < 0.005	0.0789487
0.00363514	0.00358484	0.00368615	MAF < 0.005	0.0789985
0.00363485	0.00358454	0.00368586	MAF < 0.005	0.0790483
0.00363455	0.00358424	0.00368557	MAF < 0.005	0.0790981
0.00363426	0.00358393	0.00368529	MAF < 0.005	0.0791479
0.00363396	0.00358363	0.003685	MAF < 0.005	0.0791977
0.00363367	0.00358333	0.00368472	MAF < 0.005	0.0792475
0.00363338	0.00358303	0.00368443	MAF < 0.005	0.0792973
0.00363309	0.00358273	0.00368415	MAF < 0.005	0.0793471
0.00363279	0.00358243	0.00368386	MAF < 0.005	0.0793969
0.0036325	0.00358213	0.00368358	MAF < 0.005	0.0794467
0.00363221	0.00358183	0.00368329	MAF < 0.005	0.0794965
0.00363192	0.00358153	0.00368301	MAF < 0.005	0.0795464
0.00363162	0.00358123	0.00368272	MAF < 0.005	0.0795962
0.00363133	0.00358093	0.00368244	MAF < 0.005	0.079646
0.00363104	0.00358064	0.00368215	MAF < 0.005	0.0796958
0.00363075	0.00358034	0.00368187	MAF < 0.005	0.0797456
0.00363046	0.00358004	0.00368159	MAF < 0.005	0.0797954
0.00363017	0.00357974	0.00368131	MAF < 0.005	0.0798452
0.00362988	0.00357944	0.00368102	MAF < 0.005	0.079895
0.00362959	0.00357915	0.00368074	MAF < 0.005	0.0799448
0.0036293	0.00357885	0.00368046	MAF < 0.005	0.0799946
0.00362901	0.00357855	0.00368017	MAF < 0.005	0.0800444
0.00362872	0.00357825	0.00367989	MAF < 0.005	0.0800942
0.00362843	0.00357796	0.00367961	MAF < 0.005	0.080144
0.00362814	0.00357766	0.00367933	MAF < 0.005	0.0801938
0.00362785	0.00357736	0.00367905	MAF < 0.005	0.0802436
0.00362756	0.00357707	0.00367877	MAF < 0.005	0.0802934
0.00362727	0.00357677	0.00367848	MAF < 0.005	0.0803432
0.00362698	0.00357647	0.0036782	MAF < 0.005	0.080393
0.0036267	0.00357618	0.00367792	MAF < 0.005	0.0804428
0.00362641	0.00357588	0.00367764	MAF < 0.005	0.0804926
0.00362612	0.00357559	0.00367736	MAF < 0.005	0.0805425
0.00362583	0.00357529	0.00367708	MAF < 0.005	0.0805923
0.00362554	0.003575	0.0036768	MAF < 0.005	0.0806421
0.00362526	0.0035747	0.00367652	MAF < 0.005	0.0806919
0.00362497	0.00357441	0.00367624	MAF < 0.005	0.0807417
0.00362468	0.00357412	0.00367596	MAF < 0.005	0.0807915
0.0036244	0.00357382	0.00367568	MAF < 0.005	0.0808413
0.00362411	0.00357353	0.0036754	MAF < 0.005	0.0808911
0.00362382	0.00357323	0.00367513	MAF < 0.005	0.0809409
0.00362354	0.00357294	0.00367485	MAF < 0.005	0.0809907
0.00362325	0.00357265	0.00367457	MAF < 0.005	0.0810405
0.00362297	0.00357235	0.00367429	MAF < 0.005	0.0810903
0.00362268	0.00357206	0.00367401	MAF < 0.005	0.0811401
0.00362239	0.00357177	0.00367373	MAF < 0.005	0.0811899
0.00362211	0.00357148	0.00367346	MAF < 0.005	0.0812397
0.00362182	0.00357118	0.00367318	MAF < 0.005	0.0812895
0.00362154	0.00357089	0.0036729	MAF < 0.005	0.0813393
0.00362125	0.0035706	0.00367262	MAF < 0.005	0.0813891
0.00362097	0.00357031	0.00367235	MAF < 0.005	0.0814389
0.00362069	0.00357002	0.00367207	MAF < 0.005	0.0814887
0.0036204	0.00356973	0.00367179	MAF < 0.005	0.0815386
0.00362012	0.00356944	0.00367152	MAF < 0.005	0.0815884
0.00361983	0.00356914	0.00367124	MAF < 0.005	0.0816382
0.00361955	0.00356885	0.00367097	MAF < 0.005	0.081688
0.00361927	0.00356856	0.00367069	MAF < 0.005	0.0817378
0.00361898	0.00356827	0.00367041	MAF < 0.005	0.0817876
0.0036187	0.00356798	0.00367014	MAF < 0.005	0.0818374
0.00361842	0.00356769	0.00366986	MAF < 0.005	0.0818872
0.00361814	0.0035674	0.00366959	MAF < 0.005	0.081937
0.00361785	0.00356711	0.00366931	MAF < 0.005	0.0819868
0.00361757	0.00356683	0.00366904	MAF < 0.005	0.0820366
0.00361729	0.00356654	0.00366877	MAF < 0.005	0.0820864
0.00361701	0.00356625	0.00366849	MAF < 0.005	0.0821362
0.00361673	0.00356596	0.00366822	MAF < 0.005	0.082186
0.00361645	0.00356567	0.00366794	MAF < 0.005	0.0822358
0.00361617	0.00356538	0.00366767	MAF < 0.005	0.0822856
0.00361588	0.00356509	0.0036674	MAF < 0.005	0.0823354
0.0036156	0.00356481	0.00366712	MAF < 0.005	0.0823852
0.00361532	0.00356452	0.00366685	MAF < 0.005	0.082435
0.00361504	0.00356423	0.00366658	MAF < 0.005	0.0824848
0.00361476	0.00356394	0.0036663	MAF < 0.005	0.0825347
0.00361448	0.00356366	0.00366603	MAF < 0.005	0.0825845
0.0036142	0.00356337	0.00366576	MAF < 0.005	0.0826343
0.00361392	0.00356308	0.00366549	MAF < 0.005	0.0826841
0.00361364	0.0035628	0.00366521	MAF < 0.005	0.0827339
0.00361336	0.00356251	0.00366494	MAF < 0.005	0.0827837
0.00361309	0.00356222	0.00366467	MAF < 0.005	0.0828335
0.00361281	0.00356194	0.0036644	MAF < 0.005	0.0828833
0.00361253	0.00356165	0.00366413	MAF < 0.005	0.0829331
0.00361225	0.00356137	0.00366386	MAF < 0.005	0.0829829
0.00361197	0.00356108	0.00366359	MAF < 0.005	0.0830327
0.00361169	0.0035608	0.00366331	MAF < 0.005	0.0830825
0.00361142	0.00356051	0.00366305	MAF < 0.005	0.0831323
0.00361114	0.00356023	0.00366278	MAF < 0.005	0.0831821
0.00361086	0.00355994	0.0036625	MAF < 0.005	0.0832319
0.00361058	0.00355966	0.00366223	MAF < 0.005	0.0832817
0.00361031	0.00355937	0.00366197	MAF < 0.005	0.0833315
0.00361003	0.00355909	0.00366169	MAF < 0.005	0.0833813
0.00360975	0.00355881	0.00366142	MAF < 0.005	0.0834311
0.00360948	0.00355852	0.00366116	MAF < 0.005	0.0834809
0.0036092	0.00355824	0.00366089	MAF < 0.005	0.0835308
0.00360892	0.00355796	0.00366062	MAF < 0.005	0.0835806
0.00360865	0.00355767	0.00366035	MAF < 0.005	0.0836304
0.00360837	0.00355739	0.00366008	MAF < 0.005	0.0836802
0.0036081	0.00355711	0.00365981	MAF < 0.005	0.08373
0.00360782	0.00355683	0.00365954	MAF < 0.005	0.0837798
0.00360755	0.00355654	0.00365928	MAF < 0.005	0.0838296
0.00360727	0.00355626	0.00365901	MAF < 0.005	0.0838794
0.00360699	0.00355598	0.00365874	MAF < 0.005	0.0839292
0.00360672	0.0035557	0.00365847	MAF < 0.005	0.083979
0.00360645	0.00355542	0.00365821	MAF < 0.005	0.0840288
0.00360617	0.00355513	0.00365794	MAF < 0.005	0.0840786
0.0036059	0.00355485	0.00365767	MAF < 0.005	0.0841284
0.00360562	0.00355457	0.0036574	MAF < 0.005	0.0841782
0.00360535	0.00355429	0.00365714	MAF < 0.005	0.084228
0.00360508	0.00355401	0.00365687	MAF < 0.005	0.0842778
0.0036048	0.00355373	0.00365661	MAF < 0.005	0.0843276
0.00360453	0.00355345	0.00365634	MAF < 0.005	0.0843774
0.00360426	0.00355317	0.00365607	MAF < 0.005	0.0844272
0.00360398	0.00355289	0.00365581	MAF < 0.005	0.084477
0.00360371	0.00355261	0.00365554	MAF < 0.005	0.0845269
0.00360344	0.00355233	0.00365528	MAF < 0.005	0.0845767
0.00360317	0.00355205	0.00365501	MAF < 0.005	0.0846265
0.00360289	0.00355177	0.00365475	MAF < 0.005	0.0846763
0.00360262	0.00355149	0.00365448	MAF < 0.005	0.0847261
0.00360235	0.00355122	0.00365422	MAF < 0.005	0.0847759
0.00360208	0.00355094	0.00365395	MAF < 0.005	0.0848257
0.00360181	0.00355066	0.00365369	MAF < 0.005	0.0848755
0.00360154	0.00355038	0.00365343	MAF < 0.005	0.0849253
0.00360127	0.0035501	0.00365316	MAF < 0.005	0.0849751
0.00360099	0.00354982	0.0036529	MAF < 0.005	0.0850249
0.00360072	0.00354955	0.00365263	MAF < 0.005	0.0850747
0.00360045	0.00354927	0.00365237	MAF < 0.005	0.0851245
0.00360018	0.00354899	0.00365211	MAF < 0.005	0.0851743
0.00359991	0.00354872	0.00365184	MAF < 0.005	0.0852241
0.00359964	0.00354844	0.00365158	MAF < 0.005	0.0852739
0.00359937	0.00354816	0.00365132	MAF < 0.005	0.0853237
0.0035991	0.00354789	0.00365106	MAF < 0.005	0.0853735
0.00359883	0.00354761	0.00365079	MAF < 0.005	0.0854233
0.00359856	0.00354733	0.00365053	MAF < 0.005	0.0854731
0.0035983	0.00354706	0.00365027	MAF < 0.005	0.085523
0.00359803	0.00354678	0.00365001	MAF < 0.005	0.0855728
0.00359776	0.00354651	0.00364975	MAF < 0.005	0.0856226
0.00359749	0.00354623	0.00364949	MAF < 0.005	0.0856724
0.00359722	0.00354595	0.00364922	MAF < 0.005	0.0857222
0.00359695	0.00354568	0.00364896	MAF < 0.005	0.085772
0.00359668	0.00354541	0.0036487	MAF < 0.005	0.0858218
0.00359642	0.00354513	0.00364844	MAF < 0.005	0.0858716
0.00359615	0.00354486	0.00364818	MAF < 0.005	0.0859214
0.00359588	0.00354458	0.00364792	MAF < 0.005	0.0859712
0.00359561	0.00354431	0.00364766	MAF < 0.005	0.086021
0.00359535	0.00354403	0.0036474	MAF < 0.005	0.0860708
0.00359508	0.00354376	0.00364714	MAF < 0.005	0.0861206
0.00359481	0.00354349	0.00364688	MAF < 0.005	0.0861704
0.00359455	0.00354321	0.00364662	MAF < 0.005	0.0862202
0.00359428	0.00354294	0.00364636	MAF < 0.005	0.08627
0.00359401	0.00354267	0.0036461	MAF < 0.005	0.0863198
0.00359375	0.00354239	0.00364584	MAF < 0.005	0.0863696
0.00359348	0.00354212	0.00364558	MAF < 0.005	0.0864194
0.00359321	0.00354185	0.00364532	MAF < 0.005	0.0864692
0.00359295	0.00354158	0.00364506	MAF < 0.005	0.0865191
0.00359268	0.0035413	0.00364481	MAF < 0.005	0.0865689
0.00359242	0.00354103	0.00364455	MAF < 0.005	0.0866187
0.00359215	0.00354076	0.00364429	MAF < 0.005	0.0866685
0.00359189	0.00354049	0.00364403	MAF < 0.005	0.0867183
0.00359162	0.00354022	0.00364377	MAF < 0.005	0.0867681
0.00359136	0.00353995	0.00364352	MAF < 0.005	0.0868179
0.00359109	0.00353967	0.00364326	MAF < 0.005	0.0868677
0.00359083	0.0035394	0.003643	MAF < 0.005	0.0869175
0.00359057	0.00353913	0.00364275	MAF < 0.005	0.0869673
0.0035903	0.00353886	0.00364249	MAF < 0.005	0.0870171
0.00359004	0.00353859	0.00364223	MAF < 0.005	0.0870669
0.00358977	0.00353832	0.00364197	MAF < 0.005	0.0871167
0.00358951	0.00353805	0.00364172	MAF < 0.005	0.0871665
0.00358925	0.00353778	0.00364146	MAF < 0.005	0.0872163
0.00358899	0.00353751	0.00364121	MAF < 0.005	0.0872661
0.00358872	0.00353724	0.00364095	MAF < 0.005	0.0873159
0.00358846	0.00353697	0.00364069	MAF < 0.005	0.0873657
0.0035882	0.0035367	0.00364044	MAF < 0.005	0.0874155
0.00358793	0.00353643	0.00364018	MAF < 0.005	0.0874653
0.00358767	0.00353616	0.00363993	MAF < 0.005	0.0875152
0.00358741	0.0035359	0.00363967	MAF < 0.005	0.087565
0.00358715	0.00353563	0.00363942	MAF < 0.005	0.0876148
0.00358689	0.00353536	0.00363916	MAF < 0.005	0.0876646
0.00358663	0.00353509	0.00363891	MAF < 0.005	0.0877144
0.00358636	0.00353482	0.00363865	MAF < 0.005	0.0877642
0.0035861	0.00353456	0.0036384	MAF < 0.005	0.087814
0.00358584	0.00353429	0.00363815	MAF < 0.005	0.0878638
0.00358558	0.00353402	0.00363789	MAF < 0.005	0.0879136
0.00358532	0.00353375	0.00363764	MAF < 0.005	0.0879634
0.00358506	0.00353349	0.00363738	MAF < 0.005	0.0880132
0.0035848	0.00353322	0.00363713	MAF < 0.005	0.088063
0.00358454	0.00353295	0.00363688	MAF < 0.005	0.0881128
0.00358428	0.00353269	0.00363662	MAF < 0.005	0.0881626
0.00358402	0.00353242	0.00363637	MAF < 0.005	0.0882124
0.00358376	0.00353215	0.00363612	MAF < 0.005	0.0882622
0.0035835	0.00353189	0.00363586	MAF < 0.005	0.088312
0.00358324	0.00353162	0.00363561	MAF < 0.005	0.0883618
0.00358298	0.00353135	0.00363536	MAF < 0.005	0.0884116
0.00358272	0.00353109	0.00363511	MAF < 0.005	0.0884614
0.00358246	0.00353082	0.00363486	MAF < 0.005	0.0885113
0.00358221	0.00353056	0.0036346	MAF < 0.005	0.0885611
0.00358195	0.00353029	0.00363435	MAF < 0.005	0.0886109
0.00358169	0.00353003	0.0036341	MAF < 0.005	0.0886607
0.00358143	0.00352976	0.00363385	MAF < 0.005	0.0887105
0.00358117	0.0035295	0.0036336	MAF < 0.005	0.0887603
0.00358091	0.00352923	0.00363335	MAF < 0.005	0.0888101
0.00358066	0.00352897	0.0036331	MAF < 0.005	0.0888599
0.0035804	0.00352871	0.00363284	MAF < 0.005	0.0889097
0.00358014	0.00352844	0.00363259	MAF < 0.005	0.0889595
0.00357988	0.00352818	0.00363234	MAF < 0.005	0.0890093
0.00357963	0.00352791	0.00363209	MAF < 0.005	0.0890591
0.00357937	0.00352765	0.00363184	MAF < 0.005	0.0891089
0.00357911	0.00352739	0.00363159	MAF < 0.005	0.0891587
0.00357886	0.00352712	0.00363134	MAF < 0.005	0.0892085
0.0035786	0.00352686	0.00363109	MAF < 0.005	0.0892583
0.00357834	0.0035266	0.00363084	MAF < 0.005	0.0893081
0.00357809	0.00352634	0.00363059	MAF < 0.005	0.0893579
0.00357783	0.00352607	0.00363035	MAF < 0.005	0.0894077
0.00357758	0.00352581	0.0036301	MAF < 0.005	0.0894575
0.00357732	0.00352555	0.00362985	MAF < 0.005	0.0895074
0.00357706	0.00352529	0.0036296	MAF < 0.005	0.0895572
0.00357681	0.00352503	0.00362935	MAF < 0.005	0.089607
0.00357655	0.00352476	0.0036291	MAF < 0.005	0.0896568
0.0035763	0.0035245	0.00362885	MAF < 0.005	0.0897066
0.00357604	0.00352424	0.00362861	MAF < 0.005	0.0897564
0.00357579	0.00352398	0.00362836	MAF < 0.005	0.0898062
0.00357553	0.00352372	0.00362811	MAF < 0.005	0.089856
0.00357528	0.00352346	0.00362786	MAF < 0.005	0.0899058
0.00357503	0.0035232	0.00362761	MAF < 0.005	0.0899556
0.00357477	0.00352294	0.00362737	MAF < 0.005	0.0900054
0.00357452	0.00352268	0.00362712	MAF < 0.005	0.0900552
0.00357427	0.00352242	0.00362687	MAF < 0.005	0.090105
0.00357401	0.00352216	0.00362663	MAF < 0.005	0.0901548
0.00357376	0.0035219	0.00362638	MAF < 0.005	0.0902046
0.0035735	0.00352164	0.00362613	MAF < 0.005	0.0902544
0.00357325	0.00352138	0.00362589	MAF < 0.005	0.0903042
0.003573	0.00352112	0.00362564	MAF < 0.005	0.090354
0.00357275	0.00352086	0.00362539	MAF < 0.005	0.0904038
0.00357249	0.0035206	0.00362515	MAF < 0.005	0.0904536
0.00357224	0.00352034	0.0036249	MAF < 0.005	0.0905034
0.00357199	0.00352008	0.00362466	MAF < 0.005	0.0905533
0.00357174	0.00351982	0.00362441	MAF < 0.005	0.0906031
0.00357148	0.00351957	0.00362417	MAF < 0.005	0.0906529
0.00357123	0.00351931	0.00362392	MAF < 0.005	0.0907027
0.00357098	0.00351905	0.00362368	MAF < 0.005	0.0907525
0.00357073	0.00351879	0.00362343	MAF < 0.005	0.0908023
0.00357048	0.00351853	0.00362319	MAF < 0.005	0.0908521
0.00357023	0.00351828	0.00362294	MAF < 0.005	0.0909019
0.00356998	0.00351802	0.0036227	MAF < 0.005	0.0909517
0.00356973	0.00351776	0.00362245	MAF < 0.005	0.0910015
0.00356947	0.0035175	0.00362221	MAF < 0.005	0.0910513
0.00356922	0.00351725	0.00362196	MAF < 0.005	0.0911011
0.00356897	0.00351699	0.00362172	MAF < 0.005	0.0911509
0.00356872	0.00351673	0.00362148	MAF < 0.005	0.0912007
0.00356847	0.00351648	0.00362123	MAF < 0.005	0.0912505
0.00356822	0.00351622	0.00362099	MAF < 0.005	0.0913003
0.00356797	0.00351596	0.00362075	MAF < 0.005	0.0913501
0.00356772	0.00351571	0.0036205	MAF < 0.005	0.0913999
0.00356747	0.00351545	0.00362026	MAF < 0.005	0.0914497
0.00356722	0.0035152	0.00362002	MAF < 0.005	0.0914995
0.00356698	0.00351494	0.00361978	MAF < 0.005	0.0915494
0.00356673	0.00351469	0.00361953	MAF < 0.005	0.0915992
0.00356648	0.00351443	0.00361929	MAF < 0.005	0.091649
0.00356623	0.00351418	0.00361905	MAF < 0.005	0.0916988
0.00356598	0.00351392	0.00361881	MAF < 0.005	0.0917486
0.00356573	0.00351367	0.00361856	MAF < 0.005	0.0917984
0.00356548	0.00351341	0.00361832	MAF < 0.005	0.0918482
0.00356523	0.00351316	0.00361808	MAF < 0.005	0.091898
0.00356499	0.0035129	0.00361784	MAF < 0.005	0.0919478
0.00356474	0.00351265	0.0036176	MAF < 0.005	0.0919976
0.00356449	0.0035124	0.00361736	MAF < 0.005	0.0920474
0.00356424	0.00351214	0.00361712	MAF < 0.005	0.0920972
0.003564	0.00351189	0.00361687	MAF < 0.005	0.092147
0.00356375	0.00351163	0.00361663	MAF < 0.005	0.0921968
0.0035635	0.00351138	0.00361639	MAF < 0.005	0.0922466
0.00356325	0.00351113	0.00361615	MAF < 0.005	0.0922964
0.00356301	0.00351087	0.00361591	MAF < 0.005	0.0923462
0.00356276	0.00351062	0.00361567	MAF < 0.005	0.092396
0.00356252	0.00351037	0.00361543	MAF < 0.005	0.0924458
0.00356227	0.00351012	0.00361519	MAF < 0.005	0.0924956
0.00356202	0.00350986	0.00361495	MAF < 0.005	0.0925455
0.00356178	0.00350961	0.00361471	MAF < 0.005	0.0925953
0.00356153	0.00350936	0.00361447	MAF < 0.005	0.0926451
0.00356128	0.00350911	0.00361423	MAF < 0.005	0.0926949
0.00356104	0.00350886	0.003614	MAF < 0.005	0.0927447
0.00356079	0.0035086	0.00361376	MAF < 0.005	0.0927945
0.00356055	0.00350835	0.00361352	MAF < 0.005	0.0928443
0.0035603	0.0035081	0.00361328	MAF < 0.005	0.0928941
0.00356006	0.00350785	0.00361304	MAF < 0.005	0.0929439
0.00355981	0.0035076	0.0036128	MAF < 0.005	0.0929937
0.00355957	0.00350735	0.00361256	MAF < 0.005	0.0930435
0.00355932	0.0035071	0.00361233	MAF < 0.005	0.0930933
0.00355908	0.00350685	0.00361209	MAF < 0.005	0.0931431
0.00355884	0.0035066	0.00361185	MAF < 0.005	0.0931929
0.00355859	0.00350635	0.00361161	MAF < 0.005	0.0932427
0.00355835	0.00350609	0.00361138	MAF < 0.005	0.0932925
0.0035581	0.00350585	0.00361114	MAF < 0.005	0.0933423
0.00355786	0.0035056	0.0036109	MAF < 0.005	0.0933921
0.00355762	0.00350535	0.00361066	MAF < 0.005	0.0934419
0.00355737	0.0035051	0.00361043	MAF < 0.005	0.0934917
0.00355713	0.00350485	0.00361019	MAF < 0.005	0.0935416
0.00355689	0.0035046	0.00360995	MAF < 0.005	0.0935914
0.00355664	0.00350435	0.00360972	MAF < 0.005	0.0936412
0.0035564	0.0035041	0.00360948	MAF < 0.005	0.093691
0.00355616	0.00350385	0.00360924	MAF < 0.005	0.0937408
0.00355592	0.0035036	0.00360901	MAF < 0.005	0.0937906
0.00355567	0.00350335	0.00360877	MAF < 0.005	0.0938404
0.00355543	0.0035031	0.00360854	MAF < 0.005	0.0938902
0.00355519	0.00350286	0.0036083	MAF < 0.005	0.09394
0.00355495	0.00350261	0.00360807	MAF < 0.005	0.0939898
0.00355471	0.00350236	0.00360783	MAF < 0.005	0.0940396
0.00355446	0.00350211	0.00360759	MAF < 0.005	0.0940894
0.00355422	0.00350187	0.00360736	MAF < 0.005	0.0941392
0.00355398	0.00350162	0.00360712	MAF < 0.005	0.094189
0.00355374	0.00350137	0.00360689	MAF < 0.005	0.0942388
0.0035535	0.00350112	0.00360665	MAF < 0.005	0.0942886
0.00355326	0.00350088	0.00360642	MAF < 0.005	0.0943384
0.00355302	0.00350063	0.00360619	MAF < 0.005	0.0943882
0.00355278	0.00350038	0.00360595	MAF < 0.005	0.094438
0.00355254	0.00350014	0.00360572	MAF < 0.005	0.0944878
0.0035523	0.00349989	0.00360548	MAF < 0.005	0.0945377
0.00355206	0.00349964	0.00360525	MAF < 0.005	0.0945875
0.00355181	0.0034994	0.00360502	MAF < 0.005	0.0946373
0.00355158	0.00349915	0.00360478	MAF < 0.005	0.0946871
0.00355134	0.00349891	0.00360455	MAF < 0.005	0.0947369
0.0035511	0.00349866	0.00360431	MAF < 0.005	0.0947867
0.00355086	0.00349841	0.00360408	MAF < 0.005	0.0948365
0.00355062	0.00349817	0.00360385	MAF < 0.005	0.0948863
0.00355038	0.00349792	0.00360362	MAF < 0.005	0.0949361
0.00355014	0.00349768	0.00360338	MAF < 0.005	0.0949859
0.0035499	0.00349743	0.00360315	MAF < 0.005	0.0950357
0.00354966	0.00349719	0.00360292	MAF < 0.005	0.0950855
0.00354942	0.00349694	0.00360269	MAF < 0.005	0.0951353
0.00354918	0.0034967	0.00360245	MAF < 0.005	0.0951851
0.00354895	0.00349645	0.00360222	MAF < 0.005	0.0952349
0.00354871	0.00349621	0.00360199	MAF < 0.005	0.0952847
0.00354847	0.00349597	0.00360176	MAF < 0.005	0.0953345
0.00354823	0.00349572	0.00360153	MAF < 0.005	0.0953843
0.00354799	0.00349548	0.0036013	MAF < 0.005	0.0954341
0.00354776	0.00349524	0.00360106	MAF < 0.005	0.0954839
0.00354752	0.00349499	0.00360083	MAF < 0.005	0.0955338
0.00354728	0.00349475	0.0036006	MAF < 0.005	0.0955836
0.00354704	0.00349451	0.00360037	MAF < 0.005	0.0956334
0.00354681	0.00349426	0.00360014	MAF < 0.005	0.0956832
0.00354657	0.00349402	0.00359991	MAF < 0.005	0.095733
0.00354633	0.00349378	0.00359968	MAF < 0.005	0.0957828
0.0035461	0.00349353	0.00359945	MAF < 0.005	0.0958326
0.00354586	0.00349329	0.00359922	MAF < 0.005	0.0958824
0.00354562	0.00349305	0.00359899	MAF < 0.005	0.0959322
0.00354539	0.00349281	0.00359876	MAF < 0.005	0.095982
0.00354515	0.00349256	0.00359853	MAF < 0.005	0.0960318
0.00354492	0.00349232	0.0035983	MAF < 0.005	0.0960816
0.00354468	0.00349208	0.00359807	MAF < 0.005	0.0961314
0.00354444	0.00349184	0.00359784	MAF < 0.005	0.0961812
0.00354421	0.0034916	0.00359761	MAF < 0.005	0.096231
0.00354397	0.00349136	0.00359738	MAF < 0.005	0.0962808
0.00354374	0.00349111	0.00359715	MAF < 0.005	0.0963306
0.0035435	0.00349087	0.00359692	MAF < 0.005	0.0963804
0.00354327	0.00349063	0.00359669	MAF < 0.005	0.0964302
0.00354303	0.00349039	0.00359646	MAF < 0.005	0.09648
0.0035428	0.00349015	0.00359624	MAF < 0.005	0.0965299
0.00354256	0.00348991	0.00359601	MAF < 0.005	0.0965797
0.00354233	0.00348967	0.00359578	MAF < 0.005	0.0966295
0.00354209	0.00348943	0.00359555	MAF < 0.005	0.0966793
0.00354186	0.00348919	0.00359532	MAF < 0.005	0.0967291
0.00354163	0.00348895	0.00359509	MAF < 0.005	0.0967789
0.00354139	0.00348871	0.00359487	MAF < 0.005	0.0968287
0.00354116	0.00348847	0.00359464	MAF < 0.005	0.0968785
0.00354092	0.00348823	0.00359441	MAF < 0.005	0.0969283
0.00354069	0.00348799	0.00359418	MAF < 0.005	0.0969781
0.00354046	0.00348775	0.00359396	MAF < 0.005	0.0970279
0.00354022	0.00348751	0.00359373	MAF < 0.005	0.0970777
0.00353999	0.00348727	0.0035935	MAF < 0.005	0.0971275
0.00353976	0.00348703	0.00359328	MAF < 0.005	0.0971773
0.00353952	0.00348679	0.00359305	MAF < 0.005	0.0972271
0.00353929	0.00348656	0.00359282	MAF < 0.005	0.0972769
0.00353906	0.00348632	0.0035926	MAF < 0.005	0.0973267
0.00353883	0.00348608	0.00359237	MAF < 0.005	0.0973765
0.00353859	0.00348584	0.00359214	MAF < 0.005	0.0974263
0.00353836	0.0034856	0.00359192	MAF < 0.005	0.0974761
0.00353813	0.00348537	0.00359169	MAF < 0.005	0.097526
0.0035379	0.00348513	0.00359147	MAF < 0.005	0.0975758
0.00353767	0.00348489	0.00359124	MAF < 0.005	0.0976256
0.00353743	0.00348465	0.00359101	MAF < 0.005	0.0976754
0.0035372	0.00348441	0.00359079	MAF < 0.005	0.0977252
0.00353697	0.00348418	0.00359056	MAF < 0.005	0.097775
0.00353674	0.00348394	0.00359034	MAF < 0.005	0.0978248
0.00353651	0.0034837	0.00359011	MAF < 0.005	0.0978746
0.00353628	0.00348347	0.00358989	MAF < 0.005	0.0979244
0.00353605	0.00348323	0.00358966	MAF < 0.005	0.0979742
0.00353582	0.00348299	0.00358944	MAF < 0.005	0.098024
0.00353559	0.00348276	0.00358922	MAF < 0.005	0.0980738
0.00353536	0.00348252	0.00358899	MAF < 0.005	0.0981236
0.00353513	0.00348228	0.00358877	MAF < 0.005	0.0981734
0.0035349	0.00348205	0.00358854	MAF < 0.005	0.0982232
0.00353467	0.00348181	0.00358832	MAF < 0.005	0.098273
0.00353444	0.00348158	0.00358809	MAF < 0.005	0.0983228
0.00353421	0.00348134	0.00358787	MAF < 0.005	0.0983726
0.00353398	0.00348111	0.00358765	MAF < 0.005	0.0984224
0.00353375	0.00348087	0.00358742	MAF < 0.005	0.0984722
0.00353352	0.00348064	0.0035872	MAF < 0.005	0.0985221
0.00353329	0.0034804	0.00358698	MAF < 0.005	0.0985719
0.00353306	0.00348017	0.00358675	MAF < 0.005	0.0986217
0.00353283	0.00347993	0.00358653	MAF < 0.005	0.0986715
0.0035326	0.0034797	0.00358631	MAF < 0.005	0.0987213
0.00353237	0.00347946	0.00358609	MAF < 0.005	0.0987711
0.00353214	0.00347923	0.00358586	MAF < 0.005	0.0988209
0.00353192	0.00347899	0.00358564	MAF < 0.005	0.0988707
0.00353169	0.00347876	0.00358542	MAF < 0.005	0.0989205
0.00353146	0.00347853	0.0035852	MAF < 0.005	0.0989703
0.00353123	0.00347829	0.00358497	MAF < 0.005	0.0990201
0.003531	0.00347806	0.00358475	MAF < 0.005	0.0990699
0.00353077	0.00347782	0.00358453	MAF < 0.005	0.0991197
0.00353055	0.00347759	0.00358431	MAF < 0.005	0.0991695
0.00353032	0.00347736	0.00358409	MAF < 0.005	0.0992193
0.00353009	0.00347712	0.00358386	MAF < 0.005	0.0992691
0.00352987	0.00347689	0.00358364	MAF < 0.005	0.0993189
0.00352964	0.00347666	0.00358342	MAF < 0.005	0.0993687
0.00352941	0.00347643	0.0035832	MAF < 0.005	0.0994185
0.00352918	0.00347619	0.00358298	MAF < 0.005	0.0994683
0.00352896	0.00347596	0.00358276	MAF < 0.005	0.0995182
0.00352873	0.00347573	0.00358254	MAF < 0.005	0.099568
0.0035285	0.00347549	0.00358232	MAF < 0.005	0.0996178
0.00352828	0.00347526	0.0035821	MAF < 0.005	0.0996676
0.00352805	0.00347503	0.00358188	MAF < 0.005	0.0997174
0.00352783	0.0034748	0.00358166	MAF < 0.005	0.0997672
0.0035276	0.00347457	0.00358144	MAF < 0.005	0.099817
0.00352737	0.00347433	0.00358122	MAF < 0.005	0.0998668
0.00352715	0.0034741	0.003581	MAF < 0.005	0.0999166
0.00352692	0.00347387	0.00358078	MAF < 0.005	0.0999664
0.0035267	0.00347364	0.00358056	MAF < 0.005	0.100016
0.00352647	0.00347341	0.00358034	MAF < 0.005	0.100066
0.00352624	0.00347318	0.00358012	MAF < 0.005	0.100116
0.00352602	0.00347295	0.0035799	MAF < 0.005	0.100166
0.00352579	0.00347272	0.00357968	MAF < 0.005	0.100215
0.00352557	0.00347249	0.00357946	MAF < 0.005	0.100265
0.00352535	0.00347226	0.00357924	MAF < 0.005	0.100315
0.00352512	0.00347203	0.00357902	MAF < 0.005	0.100365
0.0035249	0.0034718	0.00357881	MAF < 0.005	0.100415
0.00352467	0.00347156	0.00357859	MAF < 0.005	0.100464
0.00352445	0.00347133	0.00357837	MAF < 0.005	0.100514
0.00352422	0.00347111	0.00357815	MAF < 0.005	0.100564
0.003524	0.00347088	0.00357793	MAF < 0.005	0.100614
0.00352377	0.00347065	0.00357771	MAF < 0.005	0.100664
0.00352355	0.00347042	0.0035775	MAF < 0.005	0.100713
0.00352333	0.00347019	0.00357728	MAF < 0.005	0.100763
0.0035231	0.00346996	0.00357706	MAF < 0.005	0.100813
0.00352288	0.00346973	0.00357684	MAF < 0.005	0.100863
0.00352266	0.0034695	0.00357663	MAF < 0.005	0.100913
0.00352243	0.00346927	0.00357641	MAF < 0.005	0.100962
0.00352221	0.00346904	0.00357619	MAF < 0.005	0.101012
0.00352199	0.00346881	0.00357597	MAF < 0.005	0.101062
0.00352177	0.00346859	0.00357576	MAF < 0.005	0.101112
0.00352154	0.00346836	0.00357554	MAF < 0.005	0.101162
0.00352132	0.00346813	0.00357532	MAF < 0.005	0.101212
0.0035211	0.0034679	0.00357511	MAF < 0.005	0.101261
0.00352088	0.00346767	0.00357489	MAF < 0.005	0.101311
0.00352065	0.00346745	0.00357467	MAF < 0.005	0.101361
0.00352043	0.00346722	0.00357446	MAF < 0.005	0.101411
0.00352021	0.00346699	0.00357424	MAF < 0.005	0.101461
0.00351999	0.00346676	0.00357403	MAF < 0.005	0.10151
[truncated: 28,001 more rows]

## Sheet: ST6
p_non_synonymous	ci_lower	ci_upper	afr_maf_bin	MAF
0.00735457	0.00722077	0.00749082	MAF < 0.005	0.002
0.00733643	0.00720433	0.00747093	MAF < 0.005	0.00204981
0.00731877	0.00718831	0.00745158	MAF < 0.005	0.00209961
0.00730157	0.0071727	0.00743274	MAF < 0.005	0.00214942
0.0072848	0.00715746	0.00741438	MAF < 0.005	0.00219922
0.00726844	0.00714259	0.00739649	MAF < 0.005	0.00224902
0.00725248	0.00712807	0.00737904	MAF < 0.005	0.00229883
0.00723689	0.00711388	0.00736201	MAF < 0.005	0.00234863
0.00722166	0.0071	0.00734539	MAF < 0.005	0.00239844
0.00720677	0.00708643	0.00732915	MAF < 0.005	0.00244824
0.00719222	0.00707315	0.00731328	MAF < 0.005	0.00249805
0.00717798	0.00706015	0.00729776	MAF < 0.005	0.00254785
0.00716404	0.00704741	0.00728259	MAF < 0.005	0.00259766
0.00715039	0.00703493	0.00726774	MAF < 0.005	0.00264746
0.00713703	0.0070227	0.0072532	MAF < 0.005	0.00269727
0.00712393	0.00701071	0.00723896	MAF < 0.005	0.00274707
0.00711109	0.00699894	0.00722502	MAF < 0.005	0.00279688
0.0070985	0.0069874	0.00721136	MAF < 0.005	0.00284668
0.00708615	0.00697606	0.00719796	MAF < 0.005	0.00289649
0.00707403	0.00696493	0.00718482	MAF < 0.005	0.00294629
0.00706213	0.006954	0.00717193	MAF < 0.005	0.0029961
0.00705045	0.00694326	0.00715929	MAF < 0.005	0.0030459
0.00703898	0.0069327	0.00714688	MAF < 0.005	0.00309571
0.00702771	0.00692232	0.00713469	MAF < 0.005	0.00314552
0.00701663	0.00691211	0.00712272	MAF < 0.005	0.00319532
0.00700574	0.00690207	0.00711096	MAF < 0.005	0.00324513
0.00699504	0.00689219	0.00709941	MAF < 0.005	0.00329493
0.00698451	0.00688246	0.00708806	MAF < 0.005	0.00334473
0.00697415	0.00687289	0.00707689	MAF < 0.005	0.00339454
0.00696396	0.00686346	0.00706591	MAF < 0.005	0.00344434
0.00695392	0.00685417	0.00705511	MAF < 0.005	0.00349415
0.00694405	0.00684503	0.00704449	MAF < 0.005	0.00354395
0.00693432	0.00683601	0.00703404	MAF < 0.005	0.00359376
0.00692475	0.00682713	0.00702375	MAF < 0.005	0.00364356
0.00691531	0.00681837	0.00701362	MAF < 0.005	0.00369337
0.00690601	0.00680973	0.00700365	MAF < 0.005	0.00374317
0.00689686	0.00680122	0.00699383	MAF < 0.005	0.00379298
0.00688783	0.00679282	0.00698415	MAF < 0.005	0.00384278
0.00687892	0.00678453	0.00697462	MAF < 0.005	0.00389259
0.00687015	0.00677636	0.00696523	MAF < 0.005	0.00394239
0.00686149	0.00676829	0.00695597	MAF < 0.005	0.0039922
0.00685295	0.00676032	0.00694684	MAF < 0.005	0.004042
0.00684453	0.00675246	0.00693785	MAF < 0.005	0.00409181
0.00683622	0.00674469	0.00692898	MAF < 0.005	0.00414161
0.00682802	0.00673702	0.00692023	MAF < 0.005	0.00419142
0.00681992	0.00672945	0.0069116	MAF < 0.005	0.00424122
0.00681193	0.00672197	0.00690309	MAF < 0.005	0.00429103
0.00680404	0.00671458	0.00689469	MAF < 0.005	0.00434083
0.00679625	0.00670727	0.0068864	MAF < 0.005	0.00439064
0.00678855	0.00670005	0.00687822	MAF < 0.005	0.00444044
0.00678095	0.00669291	0.00687014	MAF < 0.005	0.00449025
0.00677345	0.00668586	0.00686217	MAF < 0.005	0.00454005
0.00676603	0.00667888	0.0068543	MAF < 0.005	0.00458986
0.0067587	0.00667199	0.00684652	MAF < 0.005	0.00463966
0.00675145	0.00666517	0.00683885	MAF < 0.005	0.00468947
0.00674429	0.00665842	0.00683126	MAF < 0.005	0.00473927
0.00673722	0.00665175	0.00682377	MAF < 0.005	0.00478908
0.00673022	0.00664514	0.00681637	MAF < 0.005	0.00483888
0.0067233	0.00663861	0.00680906	MAF < 0.005	0.00488869
0.00671646	0.00663215	0.00680183	MAF < 0.005	0.00493849
0.00670969	0.00662575	0.00679469	MAF < 0.005	0.0049883
0.006703	0.00661942	0.00678763	MAF < 0.005	0.0050381
0.00669638	0.00661315	0.00678065	MAF < 0.005	0.00508791
0.00668983	0.00660694	0.00677375	MAF < 0.005	0.00513771
0.00668335	0.0066008	0.00676693	MAF < 0.005	0.00518752
0.00667694	0.00659472	0.00676018	MAF < 0.005	0.00523732
0.0066706	0.00658869	0.00675351	MAF < 0.005	0.00528713
0.00666432	0.00658273	0.00674691	MAF < 0.005	0.00533693
0.0066581	0.00657682	0.00674038	MAF < 0.005	0.00538674
0.00665195	0.00657096	0.00673393	MAF < 0.005	0.00543654
0.00664586	0.00656516	0.00672754	MAF < 0.005	0.00548635
0.00663983	0.00655942	0.00672122	MAF < 0.005	0.00553615
0.00663386	0.00655373	0.00671496	MAF < 0.005	0.00558596
0.00662795	0.00654809	0.00670877	MAF < 0.005	0.00563576
0.00662209	0.0065425	0.00670265	MAF < 0.005	0.00568557
0.00661629	0.00653696	0.00669658	MAF < 0.005	0.00573537
0.00661055	0.00653147	0.00669058	MAF < 0.005	0.00578518
0.00660486	0.00652602	0.00668464	MAF < 0.005	0.00583498
0.00659922	0.00652063	0.00667876	MAF < 0.005	0.00588479
0.00659364	0.00651528	0.00667293	MAF < 0.005	0.00593459
0.0065881	0.00650997	0.00666717	MAF < 0.005	0.0059844
0.00658262	0.00650471	0.00666145	MAF < 0.005	0.0060342
0.00657719	0.0064995	0.0066558	MAF < 0.005	0.00608401
0.0065718	0.00649433	0.0066502	MAF < 0.005	0.00613381
0.00656647	0.0064892	0.00664465	MAF < 0.005	0.00618362
0.00656118	0.00648411	0.00663915	MAF < 0.005	0.00623342
0.00655593	0.00647907	0.00663371	MAF < 0.005	0.00628323
0.00655074	0.00647406	0.00662831	MAF < 0.005	0.00633303
0.00654558	0.0064691	0.00662297	MAF < 0.005	0.00638284
0.00654047	0.00646417	0.00661767	MAF < 0.005	0.00643264
0.00653541	0.00645928	0.00661242	MAF < 0.005	0.00648245
0.00653038	0.00645443	0.00660722	MAF < 0.005	0.00653225
0.0065254	0.00644962	0.00660207	MAF < 0.005	0.00658206
0.00652046	0.00644485	0.00659696	MAF < 0.005	0.00663186
0.00651557	0.00644011	0.0065919	MAF < 0.005	0.00668167
0.00651071	0.00643541	0.00658688	MAF < 0.005	0.00673147
0.00650589	0.00643074	0.0065819	MAF < 0.005	0.00678128
0.00650111	0.00642611	0.00657697	MAF < 0.005	0.00683108
0.00649636	0.00642151	0.00657208	MAF < 0.005	0.00688089
0.00649166	0.00641695	0.00656723	MAF < 0.005	0.00693069
0.00648699	0.00641241	0.00656243	MAF < 0.005	0.0069805
0.00648236	0.00640791	0.00655766	MAF < 0.005	0.0070303
0.00647776	0.00640345	0.00655293	MAF < 0.005	0.00708011
0.0064732	0.00639901	0.00654825	MAF < 0.005	0.00712991
0.00646868	0.00639461	0.0065436	MAF < 0.005	0.00717972
0.00646418	0.00639024	0.00653898	MAF < 0.005	0.00722952
0.00645973	0.00638589	0.00653441	MAF < 0.005	0.00727933
0.0064553	0.00638158	0.00652987	MAF < 0.005	0.00732913
0.00645091	0.0063773	0.00652537	MAF < 0.005	0.00737894
0.00644655	0.00637305	0.00652091	MAF < 0.005	0.00742874
0.00644223	0.00636882	0.00651648	MAF < 0.005	0.00747855
0.00643793	0.00636463	0.00651208	MAF < 0.005	0.00752835
0.00643367	0.00636046	0.00650772	MAF < 0.005	0.00757816
0.00642944	0.00635632	0.00650339	MAF < 0.005	0.00762796
0.00642523	0.0063522	0.0064991	MAF < 0.005	0.00767777
0.00642106	0.00634812	0.00649484	MAF < 0.005	0.00772757
0.00641692	0.00634406	0.00649061	MAF < 0.005	0.00777738
0.0064128	0.00634003	0.00648641	MAF < 0.005	0.00782718
0.00640872	0.00633602	0.00648225	MAF < 0.005	0.00787699
0.00640466	0.00633204	0.00647812	MAF < 0.005	0.00792679
0.00640063	0.00632808	0.00647401	MAF < 0.005	0.0079766
0.00639663	0.00632415	0.00646994	MAF < 0.005	0.0080264
0.00639266	0.00632024	0.0064659	MAF < 0.005	0.00807621
0.00638871	0.00631636	0.00646188	MAF < 0.005	0.00812601
0.00638479	0.0063125	0.0064579	MAF < 0.005	0.00817582
0.00638089	0.00630867	0.00645394	MAF < 0.005	0.00822562
0.00637702	0.00630486	0.00645001	MAF < 0.005	0.00827543
0.00637318	0.00630107	0.00644611	MAF < 0.005	0.00832523
0.00636936	0.0062973	0.00644224	MAF < 0.005	0.00837504
0.00636557	0.00629356	0.0064384	MAF < 0.005	0.00842484
0.0063618	0.00628984	0.00643458	MAF < 0.005	0.00847465
0.00635806	0.00628614	0.00643079	MAF < 0.005	0.00852445
0.00635434	0.00628247	0.00642702	MAF < 0.005	0.00857426
0.00635064	0.00627881	0.00642328	MAF < 0.005	0.00862406
0.00634697	0.00627518	0.00641957	MAF < 0.005	0.00867387
0.00634332	0.00627157	0.00641588	MAF < 0.005	0.00872367
0.00633969	0.00626798	0.00641221	MAF < 0.005	0.00877348
0.00633608	0.00626441	0.00640857	MAF < 0.005	0.00882328
0.0063325	0.00626086	0.00640496	MAF < 0.005	0.00887309
0.00632894	0.00625733	0.00640137	MAF < 0.005	0.00892289
0.0063254	0.00625382	0.0063978	MAF < 0.005	0.0089727
0.00632188	0.00625033	0.00639426	MAF < 0.005	0.0090225
0.00631839	0.00624685	0.00639073	MAF < 0.005	0.00907231
0.00631491	0.0062434	0.00638724	MAF < 0.005	0.00912211
0.00631146	0.00623997	0.00638376	MAF < 0.005	0.00917192
0.00630803	0.00623656	0.00638031	MAF < 0.005	0.00922172
0.00630461	0.00623316	0.00637688	MAF < 0.005	0.00927153
0.00630122	0.00622979	0.00637347	MAF < 0.005	0.00932133
0.00629785	0.00622643	0.00637008	MAF < 0.005	0.00937114
0.00629449	0.00622309	0.00636671	MAF < 0.005	0.00942094
0.00629116	0.00621977	0.00636337	MAF < 0.005	0.00947075
0.00628784	0.00621646	0.00636004	MAF < 0.005	0.00952055
0.00628455	0.00621318	0.00635674	MAF < 0.005	0.00957036
0.00628127	0.00620991	0.00635345	MAF < 0.005	0.00962016
0.00627801	0.00620665	0.00635019	MAF < 0.005	0.00966997
0.00627477	0.00620342	0.00634694	MAF < 0.005	0.00971977
0.00627155	0.0062002	0.00634372	MAF < 0.005	0.00976958
0.00626835	0.006197	0.00634051	MAF < 0.005	0.00981938
0.00626516	0.00619381	0.00633733	MAF < 0.005	0.00986919
0.00626199	0.00619064	0.00633416	MAF < 0.005	0.00991899
0.00625884	0.00618749	0.00633101	MAF < 0.005	0.0099688
0.00625571	0.00618435	0.00632788	MAF < 0.005	0.0100186
0.00625259	0.00618123	0.00632477	MAF < 0.005	0.0100684
0.00624949	0.00617813	0.00632168	MAF < 0.005	0.0101182
0.00624641	0.00617504	0.0063186	MAF < 0.005	0.010168
0.00624334	0.00617196	0.00631554	MAF < 0.005	0.0102178
0.00624029	0.0061689	0.0063125	MAF < 0.005	0.0102676
0.00623726	0.00616586	0.00630948	MAF < 0.005	0.0103174
0.00623424	0.00616283	0.00630647	MAF < 0.005	0.0103672
0.00623124	0.00615982	0.00630349	MAF < 0.005	0.010417
0.00622826	0.00615682	0.00630051	MAF < 0.005	0.0104668
0.00622528	0.00615383	0.00629756	MAF < 0.005	0.0105167
0.00622233	0.00615086	0.00629462	MAF < 0.005	0.0105665
0.00621939	0.00614791	0.0062917	MAF < 0.005	0.0106163
0.00621647	0.00614496	0.00628879	MAF < 0.005	0.0106661
0.00621356	0.00614204	0.0062859	MAF < 0.005	0.0107159
0.00621066	0.00613912	0.00628303	MAF < 0.005	0.0107657
0.00620778	0.00613622	0.00628017	MAF < 0.005	0.0108155
0.00620492	0.00613334	0.00627733	MAF < 0.005	0.0108653
0.00620206	0.00613046	0.0062745	MAF < 0.005	0.0109151
0.00619923	0.0061276	0.00627169	MAF < 0.005	0.0109649
0.00619641	0.00612475	0.00626889	MAF < 0.005	0.0110147
0.0061936	0.00612192	0.00626611	MAF < 0.005	0.0110645
0.0061908	0.0061191	0.00626334	MAF < 0.005	0.0111143
0.00618802	0.00611629	0.00626058	MAF < 0.005	0.0111641
0.00618525	0.0061135	0.00625785	MAF < 0.005	0.0112139
0.0061825	0.00611072	0.00625512	MAF < 0.005	0.0112637
0.00617976	0.00610795	0.00625241	MAF < 0.005	0.0113135
0.00617703	0.00610519	0.00624971	MAF < 0.005	0.0113633
0.00617432	0.00610244	0.00624703	MAF < 0.005	0.0114131
0.00617162	0.00609971	0.00624436	MAF < 0.005	0.0114629
0.00616893	0.00609699	0.00624171	MAF < 0.005	0.0115128
0.00616625	0.00609428	0.00623907	MAF < 0.005	0.0115626
0.00616359	0.00609159	0.00623644	MAF < 0.005	0.0116124
0.00616094	0.0060889	0.00623382	MAF < 0.005	0.0116622
0.0061583	0.00608623	0.00623122	MAF < 0.005	0.011712
0.00615568	0.00608357	0.00622863	MAF < 0.005	0.0117618
0.00615306	0.00608092	0.00622606	MAF < 0.005	0.0118116
0.00615046	0.00607828	0.00622349	MAF < 0.005	0.0118614
0.00614787	0.00607565	0.00622094	MAF < 0.005	0.0119112
0.00614529	0.00607304	0.0062184	MAF < 0.005	0.011961
0.00614273	0.00607043	0.00621588	MAF < 0.005	0.0120108
0.00614017	0.00606784	0.00621336	MAF < 0.005	0.0120606
0.00613763	0.00606526	0.00621086	MAF < 0.005	0.0121104
0.0061351	0.00606269	0.00620837	MAF < 0.005	0.0121602
0.00613258	0.00606013	0.0062059	MAF < 0.005	0.01221
0.00613007	0.00605758	0.00620343	MAF < 0.005	0.0122598
0.00612757	0.00605504	0.00620098	MAF < 0.005	0.0123096
0.00612509	0.00605251	0.00619853	MAF < 0.005	0.0123594
0.00612261	0.00604999	0.0061961	MAF < 0.005	0.0124092
0.00612015	0.00604748	0.00619368	MAF < 0.005	0.012459
0.0061177	0.00604499	0.00619128	MAF < 0.005	0.0125089
0.00611525	0.0060425	0.00618888	MAF < 0.005	0.0125587
0.00611282	0.00604002	0.00618649	MAF < 0.005	0.0126085
0.0061104	0.00603756	0.00618412	MAF < 0.005	0.0126583
0.00610799	0.0060351	0.00618175	MAF < 0.005	0.0127081
0.00610559	0.00603265	0.0061794	MAF < 0.005	0.0127579
0.0061032	0.00603022	0.00617706	MAF < 0.005	0.0128077
0.00610082	0.00602779	0.00617473	MAF < 0.005	0.0128575
0.00609845	0.00602537	0.00617241	MAF < 0.005	0.0129073
0.00609609	0.00602296	0.0061701	MAF < 0.005	0.0129571
0.00609374	0.00602056	0.0061678	MAF < 0.005	0.0130069
0.0060914	0.00601817	0.00616551	MAF < 0.005	0.0130567
0.00608907	0.00601579	0.00616323	MAF < 0.005	0.0131065
0.00608675	0.00601343	0.00616096	MAF < 0.005	0.0131563
0.00608444	0.00601106	0.0061587	MAF < 0.005	0.0132061
0.00608213	0.00600871	0.00615645	MAF < 0.005	0.0132559
0.00607984	0.00600637	0.00615421	MAF < 0.005	0.0133057
0.00607756	0.00600404	0.00615198	MAF < 0.005	0.0133555
0.00607529	0.00600171	0.00614976	MAF < 0.005	0.0134053
0.00607302	0.0059994	0.00614755	MAF < 0.005	0.0134551
0.00607077	0.00599709	0.00614535	MAF < 0.005	0.0135049
0.00606852	0.00599479	0.00614315	MAF < 0.005	0.0135548
0.00606629	0.0059925	0.00614097	MAF < 0.005	0.0136046
0.00606406	0.00599022	0.0061388	MAF < 0.005	0.0136544
0.00606184	0.00598795	0.00613664	MAF < 0.005	0.0137042
0.00605963	0.00598569	0.00613448	MAF < 0.005	0.013754
0.00605743	0.00598343	0.00613234	MAF < 0.005	0.0138038
0.00605524	0.00598118	0.0061302	MAF < 0.005	0.0138536
0.00605305	0.00597895	0.00612807	MAF < 0.005	0.0139034
0.00605088	0.00597672	0.00612595	MAF < 0.005	0.0139532
0.00604871	0.00597449	0.00612384	MAF < 0.005	0.014003
0.00604655	0.00597228	0.00612174	MAF < 0.005	0.0140528
0.0060444	0.00597008	0.00611965	MAF < 0.005	0.0141026
0.00604226	0.00596788	0.00611757	MAF < 0.005	0.0141524
0.00604013	0.00596569	0.00611549	MAF < 0.005	0.0142022
0.006038	0.00596351	0.00611342	MAF < 0.005	0.014252
0.00603589	0.00596134	0.00611136	MAF < 0.005	0.0143018
0.00603378	0.00595917	0.00610931	MAF < 0.005	0.0143516
0.00603168	0.00595701	0.00610727	MAF < 0.005	0.0144014
0.00602958	0.00595486	0.00610524	MAF < 0.005	0.0144512
0.0060275	0.00595272	0.00610321	MAF < 0.005	0.014501
0.00602542	0.00595059	0.0061012	MAF < 0.005	0.0145509
0.00602336	0.00594846	0.00609919	MAF < 0.005	0.0146007
0.00602129	0.00594634	0.00609718	MAF < 0.005	0.0146505
0.00601924	0.00594423	0.00609519	MAF < 0.005	0.0147003
0.00601719	0.00594213	0.00609321	MAF < 0.005	0.0147501
0.00601516	0.00594003	0.00609123	MAF < 0.005	0.0147999
0.00601313	0.00593794	0.00608926	MAF < 0.005	0.0148497
0.0060111	0.00593586	0.0060873	MAF < 0.005	0.0148995
0.00600909	0.00593378	0.00608534	MAF < 0.005	0.0149493
0.00600708	0.00593171	0.00608339	MAF < 0.005	0.0149991
0.00600508	0.00592965	0.00608145	MAF < 0.005	0.0150489
0.00600308	0.0059276	0.00607952	MAF < 0.005	0.0150987
0.00600109	0.00592555	0.00607759	MAF < 0.005	0.0151485
0.00599912	0.00592351	0.00607568	MAF < 0.005	0.0151983
0.00599714	0.00592148	0.00607377	MAF < 0.005	0.0152481
0.00599518	0.00591945	0.00607186	MAF < 0.005	0.0152979
0.00599322	0.00591744	0.00606997	MAF < 0.005	0.0153477
0.00599127	0.00591543	0.00606808	MAF < 0.005	0.0153975
0.00598932	0.00591342	0.0060662	MAF < 0.005	0.0154473
0.00598739	0.00591142	0.00606432	MAF < 0.005	0.0154971
0.00598545	0.00590943	0.00606245	MAF < 0.005	0.015547
0.00598353	0.00590744	0.00606059	MAF < 0.005	0.0155968
0.00598161	0.00590547	0.00605874	MAF < 0.005	0.0156466
0.0059797	0.00590349	0.00605689	MAF < 0.005	0.0156964
0.0059778	0.00590153	0.00605505	MAF < 0.005	0.0157462
0.0059759	0.00589957	0.00605322	MAF < 0.005	0.015796
0.00597401	0.00589762	0.00605139	MAF < 0.005	0.0158458
0.00597213	0.00589567	0.00604957	MAF < 0.005	0.0158956
0.00597025	0.00589373	0.00604775	MAF < 0.005	0.0159454
0.00596838	0.0058918	0.00604595	MAF < 0.005	0.0159952
0.00596651	0.00588987	0.00604415	MAF < 0.005	0.016045
0.00596466	0.00588795	0.00604235	MAF < 0.005	0.0160948
0.0059628	0.00588604	0.00604056	MAF < 0.005	0.0161446
0.00596096	0.00588413	0.00603878	MAF < 0.005	0.0161944
0.00595912	0.00588223	0.00603701	MAF < 0.005	0.0162442
0.00595728	0.00588033	0.00603524	MAF < 0.005	0.016294
0.00595546	0.00587844	0.00603347	MAF < 0.005	0.0163438
0.00595364	0.00587656	0.00603172	MAF < 0.005	0.0163936
0.00595182	0.00587468	0.00602997	MAF < 0.005	0.0164434
0.00595001	0.00587281	0.00602822	MAF < 0.005	0.0164932
0.00594821	0.00587094	0.00602648	MAF < 0.005	0.0165431
0.00594641	0.00586908	0.00602475	MAF < 0.005	0.0165929
0.00594462	0.00586723	0.00602303	MAF < 0.005	0.0166427
0.00594284	0.00586538	0.00602131	MAF < 0.005	0.0166925
0.00594106	0.00586354	0.00601959	MAF < 0.005	0.0167423
0.00593928	0.0058617	0.00601788	MAF < 0.005	0.0167921
0.00593751	0.00585987	0.00601618	MAF < 0.005	0.0168419
0.00593575	0.00585805	0.00601448	MAF < 0.005	0.0168917
0.005934	0.00585623	0.00601279	MAF < 0.005	0.0169415
0.00593225	0.00585441	0.00601111	MAF < 0.005	0.0169913
0.0059305	0.00585261	0.00600943	MAF < 0.005	0.0170411
0.00592876	0.0058508	0.00600775	MAF < 0.005	0.0170909
0.00592703	0.00584901	0.00600608	MAF < 0.005	0.0171407
0.0059253	0.00584721	0.00600442	MAF < 0.005	0.0171905
0.00592358	0.00584543	0.00600276	MAF < 0.005	0.0172403
0.00592186	0.00584365	0.00600111	MAF < 0.005	0.0172901
0.00592015	0.00584187	0.00599946	MAF < 0.005	0.0173399
0.00591844	0.0058401	0.00599782	MAF < 0.005	0.0173897
0.00591674	0.00583834	0.00599619	MAF < 0.005	0.0174395
0.00591504	0.00583658	0.00599456	MAF < 0.005	0.0174893
0.00591335	0.00583482	0.00599293	MAF < 0.005	0.0175392
0.00591167	0.00583307	0.00599131	MAF < 0.005	0.017589
0.00590999	0.00583133	0.0059897	MAF < 0.005	0.0176388
0.00590831	0.00582959	0.00598809	MAF < 0.005	0.0176886
0.00590664	0.00582786	0.00598649	MAF < 0.005	0.0177384
0.00590498	0.00582613	0.00598489	MAF < 0.005	0.0177882
0.00590332	0.00582441	0.00598329	MAF < 0.005	0.017838
0.00590166	0.00582269	0.00598171	MAF < 0.005	0.0178878
0.00590001	0.00582097	0.00598012	MAF < 0.005	0.0179376
0.00589837	0.00581927	0.00597854	MAF < 0.005	0.0179874
0.00589673	0.00581756	0.00597697	MAF < 0.005	0.0180372
0.0058951	0.00581587	0.0059754	MAF < 0.005	0.018087
0.00589347	0.00581417	0.00597384	MAF < 0.005	0.0181368
0.00589184	0.00581248	0.00597228	MAF < 0.005	0.0181866
0.00589022	0.0058108	0.00597073	MAF < 0.005	0.0182364
0.00588861	0.00580912	0.00596918	MAF < 0.005	0.0182862
0.005887	0.00580745	0.00596763	MAF < 0.005	0.018336
0.00588539	0.00580578	0.00596609	MAF < 0.005	0.0183858
0.00588379	0.00580412	0.00596456	MAF < 0.005	0.0184356
0.0058822	0.00580246	0.00596303	MAF < 0.005	0.0184854
0.00588061	0.0058008	0.0059615	MAF < 0.005	0.0185353
0.00587902	0.00579915	0.00595999	MAF < 0.005	0.0185851
0.00587744	0.00579751	0.00595847	MAF < 0.005	0.0186349
0.00587586	0.00579587	0.00595696	MAF < 0.005	0.0186847
0.00587429	0.00579423	0.00595545	MAF < 0.005	0.0187345
0.00587272	0.0057926	0.00595395	MAF < 0.005	0.0187843
0.00587116	0.00579097	0.00595245	MAF < 0.005	0.0188341
0.0058696	0.00578935	0.00595096	MAF < 0.005	0.0188839
0.00586805	0.00578773	0.00594947	MAF < 0.005	0.0189337
0.0058665	0.00578612	0.00594799	MAF < 0.005	0.0189835
0.00586495	0.00578451	0.00594651	MAF < 0.005	0.0190333
0.00586341	0.00578291	0.00594504	MAF < 0.005	0.0190831
0.00586188	0.00578131	0.00594356	MAF < 0.005	0.0191329
0.00586035	0.00577971	0.0059421	MAF < 0.005	0.0191827
0.00585882	0.00577812	0.00594064	MAF < 0.005	0.0192325
0.0058573	0.00577653	0.00593918	MAF < 0.005	0.0192823
0.00585578	0.00577495	0.00593773	MAF < 0.005	0.0193321
0.00585426	0.00577337	0.00593628	MAF < 0.005	0.0193819
0.00585275	0.0057718	0.00593483	MAF < 0.005	0.0194317
0.00585125	0.00577023	0.00593339	MAF < 0.005	0.0194815
0.00584974	0.00576866	0.00593196	MAF < 0.005	0.0195314
0.00584825	0.0057671	0.00593052	MAF < 0.005	0.0195812
0.00584675	0.00576555	0.0059291	MAF < 0.005	0.019631
0.00584526	0.00576399	0.00592767	MAF < 0.005	0.0196808
0.00584378	0.00576244	0.00592626	MAF < 0.005	0.0197306
0.0058423	0.0057609	0.00592484	MAF < 0.005	0.0197804
0.00584082	0.00575936	0.00592343	MAF < 0.005	0.0198302
0.00583935	0.00575783	0.00592202	MAF < 0.005	0.01988
0.00583788	0.00575629	0.00592062	MAF < 0.005	0.0199298
0.00583642	0.00575477	0.00591922	MAF < 0.005	0.0199796
0.00583496	0.00575324	0.00591782	MAF < 0.005	0.0200294
0.0058335	0.00575172	0.00591643	MAF < 0.005	0.0200792
0.00583205	0.00575021	0.00591504	MAF < 0.005	0.020129
0.0058306	0.00574869	0.00591366	MAF < 0.005	0.0201788
0.00582915	0.00574719	0.00591228	MAF < 0.005	0.0202286
0.00582771	0.00574568	0.00591091	MAF < 0.005	0.0202784
0.00582627	0.00574418	0.00590953	MAF < 0.005	0.0203282
0.00582484	0.00574269	0.00590816	MAF < 0.005	0.020378
0.00582341	0.00574119	0.0059068	MAF < 0.005	0.0204278
0.00582199	0.00573971	0.00590544	MAF < 0.005	0.0204776
0.00582056	0.00573822	0.00590408	MAF < 0.005	0.0205275
0.00581915	0.00573674	0.00590273	MAF < 0.005	0.0205773
0.00581773	0.00573526	0.00590138	MAF < 0.005	0.0206271
0.00581632	0.00573379	0.00590004	MAF < 0.005	0.0206769
0.00581492	0.00573232	0.00589869	MAF < 0.005	0.0207267
0.00581351	0.00573086	0.00589736	MAF < 0.005	0.0207765
0.00581211	0.00572939	0.00589602	MAF < 0.005	0.0208263
0.00581072	0.00572794	0.00589469	MAF < 0.005	0.0208761
0.00580933	0.00572648	0.00589336	MAF < 0.005	0.0209259
0.00580794	0.00572503	0.00589204	MAF < 0.005	0.0209757
0.00580655	0.00572358	0.00589072	MAF < 0.005	0.0210255
0.00580517	0.00572214	0.0058894	MAF < 0.005	0.0210753
0.0058038	0.0057207	0.00588809	MAF < 0.005	0.0211251
0.00580242	0.00571927	0.00588678	MAF < 0.005	0.0211749
0.00580105	0.00571783	0.00588548	MAF < 0.005	0.0212247
0.00579968	0.0057164	0.00588417	MAF < 0.005	0.0212745
0.00579832	0.00571498	0.00588287	MAF < 0.005	0.0213243
0.00579696	0.00571356	0.00588158	MAF < 0.005	0.0213741
0.00579561	0.00571214	0.00588029	MAF < 0.005	0.0214239
0.00579425	0.00571072	0.005879	MAF < 0.005	0.0214737
0.0057929	0.00570931	0.00587771	MAF < 0.005	0.0215236
0.00579156	0.00570791	0.00587643	MAF < 0.005	0.0215734
0.00579022	0.0057065	0.00587515	MAF < 0.005	0.0216232
0.00578888	0.0057051	0.00587388	MAF < 0.005	0.021673
0.00578754	0.0057037	0.00587261	MAF < 0.005	0.0217228
0.00578621	0.00570231	0.00587134	MAF < 0.005	0.0217726
0.00578488	0.00570092	0.00587007	MAF < 0.005	0.0218224
0.00578355	0.00569953	0.00586881	MAF < 0.005	0.0218722
0.00578223	0.00569815	0.00586755	MAF < 0.005	0.021922
0.00578091	0.00569677	0.00586629	MAF < 0.005	0.0219718
0.0057796	0.00569539	0.00586504	MAF < 0.005	0.0220216
0.00577828	0.00569402	0.00586379	MAF < 0.005	0.0220714
0.00577698	0.00569264	0.00586255	MAF < 0.005	0.0221212
0.00577567	0.00569128	0.0058613	MAF < 0.005	0.022171
0.00577437	0.00568991	0.00586007	MAF < 0.005	0.0222208
0.00577307	0.00568855	0.00585883	MAF < 0.005	0.0222706
0.00577177	0.00568719	0.0058576	MAF < 0.005	0.0223204
0.00577048	0.00568584	0.00585636	MAF < 0.005	0.0223702
0.00576919	0.00568449	0.00585514	MAF < 0.005	0.02242
0.0057679	0.00568314	0.00585391	MAF < 0.005	0.0224698
0.00576662	0.0056818	0.00585269	MAF < 0.005	0.0225197
0.00576534	0.00568046	0.00585148	MAF < 0.005	0.0225695
0.00576406	0.00567912	0.00585026	MAF < 0.005	0.0226193
0.00576278	0.00567778	0.00584905	MAF < 0.005	0.0226691
0.00576151	0.00567645	0.00584784	MAF < 0.005	0.0227189
0.00576024	0.00567512	0.00584664	MAF < 0.005	0.0227687
0.00575898	0.0056738	0.00584543	MAF < 0.005	0.0228185
0.00575772	0.00567247	0.00584423	MAF < 0.005	0.0228683
0.00575646	0.00567115	0.00584304	MAF < 0.005	0.0229181
0.0057552	0.00566984	0.00584184	MAF < 0.005	0.0229679
0.00575395	0.00566852	0.00584065	MAF < 0.005	0.0230177
0.0057527	0.00566721	0.00583946	MAF < 0.005	0.0230675
0.00575145	0.00566591	0.00583828	MAF < 0.005	0.0231173
0.00575021	0.0056646	0.0058371	MAF < 0.005	0.0231671
0.00574896	0.0056633	0.00583592	MAF < 0.005	0.0232169
0.00574773	0.005662	0.00583474	MAF < 0.005	0.0232667
0.00574649	0.00566071	0.00583357	MAF < 0.005	0.0233165
0.00574526	0.00565942	0.0058324	MAF < 0.005	0.0233663
0.00574403	0.00565812	0.00583123	MAF < 0.005	0.0234161
0.0057428	0.00565684	0.00583006	MAF < 0.005	0.0234659
0.00574158	0.00565555	0.0058289	MAF < 0.005	0.0235158
0.00574036	0.00565427	0.00582774	MAF < 0.005	0.0235656
0.00573914	0.005653	0.00582658	MAF < 0.005	0.0236154
0.00573792	0.00565172	0.00582543	MAF < 0.005	0.0236652
0.00573671	0.00565045	0.00582428	MAF < 0.005	0.023715
0.0057355	0.00564918	0.00582313	MAF < 0.005	0.0237648
0.00573429	0.00564791	0.00582198	MAF < 0.005	0.0238146
0.00573309	0.00564665	0.00582084	MAF < 0.005	0.0238644
0.00573189	0.00564539	0.0058197	MAF < 0.005	0.0239142
0.00573069	0.00564413	0.00581856	MAF < 0.005	0.023964
0.00572949	0.00564288	0.00581743	MAF < 0.005	0.0240138
0.0057283	0.00564162	0.0058163	MAF < 0.005	0.0240636
0.00572711	0.00564038	0.00581517	MAF < 0.005	0.0241134
0.00572592	0.00563913	0.00581404	MAF < 0.005	0.0241632
0.00572473	0.00563788	0.00581292	MAF < 0.005	0.024213
0.00572355	0.00563664	0.00581179	MAF < 0.005	0.0242628
0.00572237	0.0056354	0.00581067	MAF < 0.005	0.0243126
0.0057212	0.00563417	0.00580956	MAF < 0.005	0.0243624
0.00572002	0.00563294	0.00580844	MAF < 0.005	0.0244122
0.00571885	0.00563171	0.00580733	MAF < 0.005	0.024462
0.00571768	0.00563048	0.00580622	MAF < 0.005	0.0245119
0.00571651	0.00562925	0.00580512	MAF < 0.005	0.0245617
0.00571535	0.00562803	0.00580401	MAF < 0.005	0.0246115
0.00571419	0.00562681	0.00580291	MAF < 0.005	0.0246613
0.00571303	0.00562559	0.00580181	MAF < 0.005	0.0247111
0.00571187	0.00562438	0.00580071	MAF < 0.005	0.0247609
0.00571072	0.00562317	0.00579962	MAF < 0.005	0.0248107
0.00570957	0.00562196	0.00579853	MAF < 0.005	0.0248605
0.00570842	0.00562075	0.00579744	MAF < 0.005	0.0249103
0.00570727	0.00561955	0.00579636	MAF < 0.005	0.0249601
0.00570613	0.00561835	0.00579527	MAF < 0.005	0.0250099
0.00570499	0.00561715	0.00579419	MAF < 0.005	0.0250597
0.00570385	0.00561595	0.00579311	MAF < 0.005	0.0251095
0.00570271	0.00561476	0.00579203	MAF < 0.005	0.0251593
0.00570158	0.00561357	0.00579096	MAF < 0.005	0.0252091
0.00570045	0.00561238	0.00578989	MAF < 0.005	0.0252589
0.00569932	0.00561119	0.00578882	MAF < 0.005	0.0253087
0.00569819	0.00561001	0.00578775	MAF < 0.005	0.0253585
0.00569707	0.00560883	0.00578669	MAF < 0.005	0.0254083
0.00569595	0.00560765	0.00578562	MAF < 0.005	0.0254581
0.00569483	0.00560647	0.00578456	MAF < 0.005	0.025508
0.00569371	0.0056053	0.00578351	MAF < 0.005	0.0255578
0.00569259	0.00560413	0.00578245	MAF < 0.005	0.0256076
0.00569148	0.00560296	0.0057814	MAF < 0.005	0.0256574
0.00569037	0.00560179	0.00578035	MAF < 0.005	0.0257072
0.00568927	0.00560063	0.0057793	MAF < 0.005	0.025757
0.00568816	0.00559947	0.00577825	MAF < 0.005	0.0258068
0.00568706	0.00559831	0.00577721	MAF < 0.005	0.0258566
0.00568596	0.00559715	0.00577616	MAF < 0.005	0.0259064
0.00568486	0.005596	0.00577513	MAF < 0.005	0.0259562
0.00568376	0.00559485	0.00577409	MAF < 0.005	0.026006
0.00568267	0.0055937	0.00577305	MAF < 0.005	0.0260558
0.00568158	0.00559255	0.00577202	MAF < 0.005	0.0261056
0.00568049	0.0055914	0.00577099	MAF < 0.005	0.0261554
0.00567941	0.00559026	0.00576996	MAF < 0.005	0.0262052
0.00567832	0.00558912	0.00576894	MAF < 0.005	0.026255
0.00567724	0.00558798	0.00576791	MAF < 0.005	0.0263048
0.00567616	0.00558685	0.00576689	MAF < 0.005	0.0263546
0.00567508	0.00558571	0.00576587	MAF < 0.005	0.0264044
0.00567401	0.00558458	0.00576485	MAF < 0.005	0.0264542
0.00567293	0.00558346	0.00576384	MAF < 0.005	0.0265041
0.00567186	0.00558233	0.00576283	MAF < 0.005	0.0265539
0.00567079	0.0055812	0.00576181	MAF < 0.005	0.0266037
0.00566973	0.00558008	0.0057608	MAF < 0.005	0.0266535
0.00566866	0.00557896	0.0057598	MAF < 0.005	0.0267033
0.0056676	0.00557785	0.00575879	MAF < 0.005	0.0267531
0.00566654	0.00557673	0.00575779	MAF < 0.005	0.0268029
0.00566548	0.00557562	0.00575679	MAF < 0.005	0.0268527
0.00566443	0.00557451	0.00575579	MAF < 0.005	0.0269025
0.00566338	0.0055734	0.0057548	MAF < 0.005	0.0269523
0.00566233	0.00557229	0.0057538	MAF < 0.005	0.0270021
0.00566128	0.00557119	0.00575281	MAF < 0.005	0.0270519
0.00566023	0.00557009	0.00575182	MAF < 0.005	0.0271017
0.00565918	0.00556899	0.00575083	MAF < 0.005	0.0271515
0.00565814	0.00556789	0.00574985	MAF < 0.005	0.0272013
0.0056571	0.0055668	0.00574886	MAF < 0.005	0.0272511
0.00565606	0.0055657	0.00574788	MAF < 0.005	0.0273009
0.00565503	0.00556461	0.0057469	MAF < 0.005	0.0273507
0.00565399	0.00556352	0.00574592	MAF < 0.005	0.0274005
0.00565296	0.00556244	0.00574495	MAF < 0.005	0.0274503
0.00565193	0.00556135	0.00574397	MAF < 0.005	0.0275002
0.0056509	0.00556027	0.005743	MAF < 0.005	0.02755
0.00564987	0.00555919	0.00574203	MAF < 0.005	0.0275998
0.00564885	0.00555811	0.00574106	MAF < 0.005	0.0276496
0.00564783	0.00555704	0.0057401	MAF < 0.005	0.0276994
0.00564681	0.00555596	0.00573913	MAF < 0.005	0.0277492
0.00564579	0.00555489	0.00573817	MAF < 0.005	0.027799
0.00564477	0.00555382	0.00573721	MAF < 0.005	0.0278488
0.00564376	0.00555275	0.00573625	MAF < 0.005	0.0278986
0.00564275	0.00555168	0.0057353	MAF < 0.005	0.0279484
0.00564174	0.00555062	0.00573434	MAF < 0.005	0.0279982
0.00564073	0.00554956	0.00573339	MAF < 0.005	0.028048
0.00563972	0.0055485	0.00573244	MAF < 0.005	0.0280978
0.00563872	0.00554744	0.00573149	MAF < 0.005	0.0281476
0.00563772	0.00554639	0.00573054	MAF < 0.005	0.0281974
0.00563672	0.00554533	0.0057296	MAF < 0.005	0.0282472
0.00563572	0.00554428	0.00572865	MAF < 0.005	0.028297
0.00563472	0.00554323	0.00572771	MAF < 0.005	0.0283468
0.00563373	0.00554218	0.00572677	MAF < 0.005	0.0283966
0.00563273	0.00554114	0.00572584	MAF < 0.005	0.0284464
0.00563174	0.0055401	0.0057249	MAF < 0.005	0.0284963
0.00563076	0.00553905	0.00572397	MAF < 0.005	0.0285461
0.00562977	0.00553801	0.00572303	MAF < 0.005	0.0285959
0.00562878	0.00553698	0.0057221	MAF < 0.005	0.0286457
0.0056278	0.00553594	0.00572118	MAF < 0.005	0.0286955
0.00562682	0.00553491	0.00572025	MAF < 0.005	0.0287453
0.00562584	0.00553387	0.00571932	MAF < 0.005	0.0287951
0.00562486	0.00553284	0.0057184	MAF < 0.005	0.0288449
0.00562389	0.00553182	0.00571748	MAF < 0.005	0.0288947
0.00562291	0.00553079	0.00571656	MAF < 0.005	0.0289445
0.00562194	0.00552977	0.00571564	MAF < 0.005	0.0289943
0.00562097	0.00552874	0.00571473	MAF < 0.005	0.0290441
0.00562	0.00552772	0.00571381	MAF < 0.005	0.0290939
0.00561904	0.0055267	0.0057129	MAF < 0.005	0.0291437
0.00561807	0.00552569	0.00571199	MAF < 0.005	0.0291935
0.00561711	0.00552467	0.00571108	MAF < 0.005	0.0292433
0.00561615	0.00552366	0.00571017	MAF < 0.005	0.0292931
0.00561519	0.00552265	0.00570927	MAF < 0.005	0.0293429
0.00561423	0.00552164	0.00570837	MAF < 0.005	0.0293927
0.00561328	0.00552063	0.00570746	MAF < 0.005	0.0294425
0.00561232	0.00551963	0.00570656	MAF < 0.005	0.0294923
0.00561137	0.00551862	0.00570567	MAF < 0.005	0.0295422
0.00561042	0.00551762	0.00570477	MAF < 0.005	0.029592
0.00560947	0.00551662	0.00570387	MAF < 0.005	0.0296418
0.00560852	0.00551562	0.00570298	MAF < 0.005	0.0296916
0.00560758	0.00551463	0.00570209	MAF < 0.005	0.0297414
0.00560663	0.00551363	0.0057012	MAF < 0.005	0.0297912
0.00560569	0.00551264	0.00570031	MAF < 0.005	0.029841
0.00560475	0.00551165	0.00569942	MAF < 0.005	0.0298908
0.00560381	0.00551066	0.00569854	MAF < 0.005	0.0299406
0.00560288	0.00550967	0.00569765	MAF < 0.005	0.0299904
0.00560194	0.00550869	0.00569677	MAF < 0.005	0.0300402
0.00560101	0.0055077	0.00569589	MAF < 0.005	0.03009
0.00560008	0.00550672	0.00569501	MAF < 0.005	0.0301398
0.00559915	0.00550574	0.00569414	MAF < 0.005	0.0301896
0.00559822	0.00550476	0.00569326	MAF < 0.005	0.0302394
0.0055973	0.00550378	0.00569239	MAF < 0.005	0.0302892
0.00559637	0.00550281	0.00569152	MAF < 0.005	0.030339
0.00559545	0.00550184	0.00569065	MAF < 0.005	0.0303888
0.00559453	0.00550086	0.00568978	MAF < 0.005	0.0304386
0.00559361	0.00549989	0.00568891	MAF < 0.005	0.0304884
0.00559269	0.00549892	0.00568804	MAF < 0.005	0.0305383
0.00559177	0.00549796	0.00568718	MAF < 0.005	0.0305881
0.00559086	0.00549699	0.00568632	MAF < 0.005	0.0306379
0.00558994	0.00549603	0.00568545	MAF < 0.005	0.0306877
0.00558903	0.00549507	0.0056846	MAF < 0.005	0.0307375
0.00558812	0.00549411	0.00568374	MAF < 0.005	0.0307873
0.00558722	0.00549315	0.00568288	MAF < 0.005	0.0308371
0.00558631	0.0054922	0.00568203	MAF < 0.005	0.0308869
0.0055854	0.00549124	0.00568117	MAF < 0.005	0.0309367
0.0055845	0.00549029	0.00568032	MAF < 0.005	0.0309865
0.0055836	0.00548934	0.00567947	MAF < 0.005	0.0310363
0.0055827	0.00548839	0.00567862	MAF < 0.005	0.0310861
0.0055818	0.00548744	0.00567778	MAF < 0.005	0.0311359
0.0055809	0.00548649	0.00567693	MAF < 0.005	0.0311857
0.00558001	0.00548555	0.00567609	MAF < 0.005	0.0312355
0.00557911	0.0054846	0.00567524	MAF < 0.005	0.0312853
0.00557822	0.00548366	0.0056744	MAF < 0.005	0.0313351
0.00557733	0.00548272	0.00567356	MAF < 0.005	0.0313849
0.00557644	0.00548178	0.00567272	MAF < 0.005	0.0314347
0.00557555	0.00548085	0.00567189	MAF < 0.005	0.0314845
0.00557467	0.00547991	0.00567105	MAF < 0.005	0.0315344
0.00557378	0.00547898	0.00567022	MAF < 0.005	0.0315842
0.0055729	0.00547805	0.00566939	MAF < 0.005	0.031634
0.00557202	0.00547712	0.00566856	MAF < 0.005	0.0316838
0.00557114	0.00547619	0.00566773	MAF < 0.005	0.0317336
0.00557026	0.00547526	0.0056669	MAF < 0.005	0.0317834
0.00556938	0.00547433	0.00566607	MAF < 0.005	0.0318332
0.00556851	0.00547341	0.00566525	MAF < 0.005	0.031883
0.00556763	0.00547249	0.00566442	MAF < 0.005	0.0319328
0.00556676	0.00547157	0.0056636	MAF < 0.005	0.0319826
0.00556589	0.00547065	0.00566278	MAF < 0.005	0.0320324
0.00556502	0.00546973	0.00566196	MAF < 0.005	0.0320822
0.00556415	0.00546881	0.00566115	MAF < 0.005	0.032132
0.00556329	0.0054679	0.00566033	MAF < 0.005	0.0321818
0.00556242	0.00546698	0.00565952	MAF < 0.005	0.0322316
0.00556156	0.00546607	0.0056587	MAF < 0.005	0.0322814
0.0055607	0.00546516	0.00565789	MAF < 0.005	0.0323312
0.00555983	0.00546425	0.00565708	MAF < 0.005	0.032381
0.00555898	0.00546335	0.00565627	MAF < 0.005	0.0324308
0.00555812	0.00546244	0.00565546	MAF < 0.005	0.0324806
0.00555726	0.00546154	0.00565465	MAF < 0.005	0.0325305
0.00555641	0.00546064	0.00565385	MAF < 0.005	0.0325803
0.00555555	0.00545973	0.00565305	MAF < 0.005	0.0326301
0.0055547	0.00545883	0.00565224	MAF < 0.005	0.0326799
0.00555385	0.00545794	0.00565144	MAF < 0.005	0.0327297
0.005553	0.00545704	0.00565064	MAF < 0.005	0.0327795
0.00555215	0.00545614	0.00564984	MAF < 0.005	0.0328293
0.00555131	0.00545525	0.00564905	MAF < 0.005	0.0328791
0.00555046	0.00545436	0.00564825	MAF < 0.005	0.0329289
0.00554962	0.00545347	0.00564746	MAF < 0.005	0.0329787
0.00554878	0.00545258	0.00564666	MAF < 0.005	0.0330285
0.00554794	0.00545169	0.00564587	MAF < 0.005	0.0330783
0.0055471	0.0054508	0.00564508	MAF < 0.005	0.0331281
0.00554626	0.00544992	0.00564429	MAF < 0.005	0.0331779
0.00554542	0.00544903	0.00564351	MAF < 0.005	0.0332277
0.00554459	0.00544815	0.00564272	MAF < 0.005	0.0332775
0.00554375	0.00544727	0.00564193	MAF < 0.005	0.0333273
0.00554292	0.00544639	0.00564115	MAF < 0.005	0.0333771
0.00554209	0.00544551	0.00564037	MAF < 0.005	0.0334269
0.00554126	0.00544464	0.00563959	MAF < 0.005	0.0334767
0.00554043	0.00544376	0.00563881	MAF < 0.005	0.0335266
0.00553961	0.00544289	0.00563803	MAF < 0.005	0.0335764
0.00553878	0.00544202	0.00563725	MAF < 0.005	0.0336262
0.00553795	0.00544115	0.00563648	MAF < 0.005	0.033676
0.00553713	0.00544028	0.0056357	MAF < 0.005	0.0337258
0.00553631	0.00543941	0.00563493	MAF < 0.005	0.0337756
0.00553549	0.00543854	0.00563416	MAF < 0.005	0.0338254
0.00553467	0.00543768	0.00563339	MAF < 0.005	0.0338752
0.00553385	0.00543681	0.00563262	MAF < 0.005	0.033925
0.00553304	0.00543595	0.00563185	MAF < 0.005	0.0339748
0.00553222	0.00543509	0.00563108	MAF < 0.005	0.0340246
0.00553141	0.00543423	0.00563032	MAF < 0.005	0.0340744
0.0055306	0.00543337	0.00562955	MAF < 0.005	0.0341242
0.00552979	0.00543252	0.00562879	MAF < 0.005	0.034174
0.00552898	0.00543166	0.00562803	MAF < 0.005	0.0342238
0.00552817	0.00543081	0.00562726	MAF < 0.005	0.0342736
0.00552736	0.00542995	0.00562651	MAF < 0.005	0.0343234
0.00552655	0.0054291	0.00562575	MAF < 0.005	0.0343732
0.00552575	0.00542825	0.00562499	MAF < 0.005	0.034423
0.00552495	0.0054274	0.00562423	MAF < 0.005	0.0344728
0.00552414	0.00542655	0.00562348	MAF < 0.005	0.0345227
0.00552334	0.00542571	0.00562273	MAF < 0.005	0.0345725
0.00552254	0.00542486	0.00562197	MAF < 0.005	0.0346223
0.00552175	0.00542402	0.00562122	MAF < 0.005	0.0346721
0.00552095	0.00542318	0.00562047	MAF < 0.005	0.0347219
0.00552015	0.00542234	0.00561972	MAF < 0.005	0.0347717
0.00551936	0.0054215	0.00561898	MAF < 0.005	0.0348215
0.00551856	0.00542066	0.00561823	MAF < 0.005	0.0348713
0.00551777	0.00541982	0.00561749	MAF < 0.005	0.0349211
0.00551698	0.00541899	0.00561674	MAF < 0.005	0.0349709
0.00551619	0.00541815	0.005616	MAF < 0.005	0.0350207
0.00551541	0.00541732	0.00561526	MAF < 0.005	0.0350705
0.00551462	0.00541649	0.00561452	MAF < 0.005	0.0351203
0.00551383	0.00541566	0.00561378	MAF < 0.005	0.0351701
0.00551305	0.00541483	0.00561304	MAF < 0.005	0.0352199
0.00551226	0.005414	0.0056123	MAF < 0.005	0.0352697
0.00551148	0.00541317	0.00561157	MAF < 0.005	0.0353195
0.0055107	0.00541235	0.00561083	MAF < 0.005	0.0353693
0.00550992	0.00541152	0.0056101	MAF < 0.005	0.0354191
0.00550914	0.0054107	0.00560937	MAF < 0.005	0.0354689
0.00550837	0.00540988	0.00560864	MAF < 0.005	0.0355188
0.00550759	0.00540906	0.00560791	MAF < 0.005	0.0355686
0.00550681	0.00540824	0.00560718	MAF < 0.005	0.0356184
0.00550604	0.00540742	0.00560645	MAF < 0.005	0.0356682
0.00550527	0.0054066	0.00560572	MAF < 0.005	0.035718
0.0055045	0.00540579	0.005605	MAF < 0.005	0.0357678
0.00550373	0.00540497	0.00560427	MAF < 0.005	0.0358176
0.00550296	0.00540416	0.00560355	MAF < 0.005	0.0358674
0.00550219	0.00540335	0.00560283	MAF < 0.005	0.0359172
0.00550142	0.00540254	0.00560211	MAF < 0.005	0.035967
0.00550066	0.00540173	0.00560139	MAF < 0.005	0.0360168
0.00549989	0.00540092	0.00560067	MAF < 0.005	0.0360666
0.00549913	0.00540011	0.00559995	MAF < 0.005	0.0361164
0.00549837	0.00539931	0.00559924	MAF < 0.005	0.0361662
0.00549761	0.0053985	0.00559852	MAF < 0.005	0.036216
0.00549685	0.0053977	0.0055978	MAF < 0.005	0.0362658
0.00549609	0.0053969	0.00559709	MAF < 0.005	0.0363156
0.00549533	0.0053961	0.00559638	MAF < 0.005	0.0363654
0.00549457	0.0053953	0.00559567	MAF < 0.005	0.0364152
0.00549382	0.0053945	0.00559496	MAF < 0.005	0.036465
0.00549307	0.0053937	0.00559425	MAF < 0.005	0.0365149
0.00549231	0.0053929	0.00559354	MAF < 0.005	0.0365647
0.00549156	0.00539211	0.00559284	MAF < 0.005	0.0366145
0.00549081	0.00539132	0.00559213	MAF < 0.005	0.0366643
0.00549006	0.00539052	0.00559143	MAF < 0.005	0.0367141
0.00548931	0.00538973	0.00559072	MAF < 0.005	0.0367639
0.00548856	0.00538894	0.00559002	MAF < 0.005	0.0368137
0.00548782	0.00538815	0.00558932	MAF < 0.005	0.0368635
0.00548707	0.00538736	0.00558862	MAF < 0.005	0.0369133
0.00548633	0.00538658	0.00558792	MAF < 0.005	0.0369631
0.00548559	0.00538579	0.00558722	MAF < 0.005	0.0370129
0.00548485	0.00538501	0.00558652	MAF < 0.005	0.0370627
0.0054841	0.00538422	0.00558583	MAF < 0.005	0.0371125
0.00548336	0.00538344	0.00558513	MAF < 0.005	0.0371623
0.00548263	0.00538266	0.00558444	MAF < 0.005	0.0372121
0.00548189	0.00538188	0.00558375	MAF < 0.005	0.0372619
0.00548115	0.0053811	0.00558305	MAF < 0.005	0.0373117
0.00548042	0.00538032	0.00558236	MAF < 0.005	0.0373615
0.00547968	0.00537955	0.00558167	MAF < 0.005	0.0374113
0.00547895	0.00537877	0.00558098	MAF < 0.005	0.0374611
0.00547822	0.005378	0.0055803	MAF < 0.005	0.037511
0.00547749	0.00537722	0.00557961	MAF < 0.005	0.0375608
0.00547676	0.00537645	0.00557892	MAF < 0.005	0.0376106
0.00547603	0.00537568	0.00557824	MAF < 0.005	0.0376604
0.0054753	0.00537491	0.00557755	MAF < 0.005	0.0377102
0.00547457	0.00537414	0.00557687	MAF < 0.005	0.03776
0.00547385	0.00537337	0.00557619	MAF < 0.005	0.0378098
0.00547312	0.00537261	0.00557551	MAF < 0.005	0.0378596
0.0054724	0.00537184	0.00557483	MAF < 0.005	0.0379094
0.00547168	0.00537108	0.00557415	MAF < 0.005	0.0379592
0.00547096	0.00537032	0.00557347	MAF < 0.005	0.038009
0.00547024	0.00536955	0.0055728	MAF < 0.005	0.0380588
0.00546952	0.00536879	0.00557212	MAF < 0.005	0.0381086
0.0054688	0.00536803	0.00557145	MAF < 0.005	0.0381584
0.00546808	0.00536727	0.00557077	MAF < 0.005	0.0382082
0.00546736	0.00536652	0.0055701	MAF < 0.005	0.038258
0.00546665	0.00536576	0.00556943	MAF < 0.005	0.0383078
0.00546593	0.005365	0.00556875	MAF < 0.005	0.0383576
0.00546522	0.00536425	0.00556809	MAF < 0.005	0.0384074
0.00546451	0.0053635	0.00556742	MAF < 0.005	0.0384572
0.0054638	0.00536274	0.00556675	MAF < 0.005	0.0385071
0.00546309	0.00536199	0.00556608	MAF < 0.005	0.0385569
0.00546238	0.00536124	0.00556541	MAF < 0.005	0.0386067
0.00546167	0.00536049	0.00556475	MAF < 0.005	0.0386565
0.00546096	0.00535974	0.00556408	MAF < 0.005	0.0387063
0.00546026	0.005359	0.00556342	MAF < 0.005	0.0387561
0.00545955	0.00535825	0.00556276	MAF < 0.005	0.0388059
0.00545885	0.0053575	0.0055621	MAF < 0.005	0.0388557
0.00545815	0.00535676	0.00556144	MAF < 0.005	0.0389055
0.00545744	0.00535602	0.00556078	MAF < 0.005	0.0389553
0.00545674	0.00535527	0.00556012	MAF < 0.005	0.0390051
0.00545604	0.00535453	0.00555946	MAF < 0.005	0.0390549
0.00545534	0.00535379	0.0055588	MAF < 0.005	0.0391047
0.00545464	0.00535305	0.00555815	MAF < 0.005	0.0391545
0.00545395	0.00535232	0.00555749	MAF < 0.005	0.0392043
0.00545325	0.00535158	0.00555684	MAF < 0.005	0.0392541
0.00545256	0.00535084	0.00555619	MAF < 0.005	0.0393039
0.00545186	0.00535011	0.00555554	MAF < 0.005	0.0393537
0.00545117	0.00534938	0.00555488	MAF < 0.005	0.0394035
0.00545047	0.00534864	0.00555423	MAF < 0.005	0.0394533
0.00544978	0.00534791	0.00555358	MAF < 0.005	0.0395032
0.00544909	0.00534718	0.00555294	MAF < 0.005	0.039553
0.0054484	0.00534645	0.00555229	MAF < 0.005	0.0396028
0.00544771	0.00534572	0.00555164	MAF < 0.005	0.0396526
0.00544703	0.00534499	0.005551	MAF < 0.005	0.0397024
0.00544634	0.00534427	0.00555035	MAF < 0.005	0.0397522
0.00544565	0.00534354	0.00554971	MAF < 0.005	0.039802
0.00544497	0.00534282	0.00554906	MAF < 0.005	0.0398518
0.00544429	0.00534209	0.00554842	MAF < 0.005	0.0399016
0.0054436	0.00534137	0.00554778	MAF < 0.005	0.0399514
0.00544292	0.00534065	0.00554714	MAF < 0.005	0.0400012
0.00544224	0.00533993	0.0055465	MAF < 0.005	0.040051
0.00544156	0.00533921	0.00554586	MAF < 0.005	0.0401008
0.00544088	0.00533849	0.00554522	MAF < 0.005	0.0401506
0.0054402	0.00533777	0.00554459	MAF < 0.005	0.0402004
0.00543952	0.00533705	0.00554395	MAF < 0.005	0.0402502
0.00543885	0.00533634	0.00554332	MAF < 0.005	0.0403
0.00543817	0.00533562	0.00554268	MAF < 0.005	0.0403498
0.0054375	0.00533491	0.00554205	MAF < 0.005	0.0403996
0.00543682	0.00533419	0.00554142	MAF < 0.005	0.0404494
0.00543615	0.00533348	0.00554079	MAF < 0.005	0.0404993
0.00543548	0.00533277	0.00554015	MAF < 0.005	0.0405491
0.00543481	0.00533206	0.00553953	MAF < 0.005	0.0405989
0.00543414	0.00533135	0.0055389	MAF < 0.005	0.0406487
0.00543347	0.00533064	0.00553827	MAF < 0.005	0.0406985
0.0054328	0.00532994	0.00553764	MAF < 0.005	0.0407483
0.00543213	0.00532923	0.00553701	MAF < 0.005	0.0407981
0.00543147	0.00532852	0.00553639	MAF < 0.005	0.0408479
0.0054308	0.00532782	0.00553576	MAF < 0.005	0.0408977
0.00543014	0.00532712	0.00553514	MAF < 0.005	0.0409475
0.00542947	0.00532641	0.00553452	MAF < 0.005	0.0409973
0.00542881	0.00532571	0.00553389	MAF < 0.005	0.0410471
0.00542815	0.00532501	0.00553327	MAF < 0.005	0.0410969
0.00542749	0.00532431	0.00553265	MAF < 0.005	0.0411467
0.00542683	0.00532361	0.00553203	MAF < 0.005	0.0411965
0.00542617	0.00532291	0.00553141	MAF < 0.005	0.0412463
0.00542551	0.00532221	0.0055308	MAF < 0.005	0.0412961
0.00542485	0.00532152	0.00553018	MAF < 0.005	0.0413459
0.00542419	0.00532082	0.00552956	MAF < 0.005	0.0413957
0.00542354	0.00532013	0.00552895	MAF < 0.005	0.0414455
0.00542288	0.00531944	0.00552833	MAF < 0.005	0.0414954
0.00542223	0.00531874	0.00552772	MAF < 0.005	0.0415452
0.00542158	0.00531805	0.00552711	MAF < 0.005	0.041595
0.00542092	0.00531736	0.00552649	MAF < 0.005	0.0416448
0.00542027	0.00531667	0.00552588	MAF < 0.005	0.0416946
0.00541962	0.00531598	0.00552527	MAF < 0.005	0.0417444
0.00541897	0.00531529	0.00552466	MAF < 0.005	0.0417942
0.00541832	0.00531461	0.00552405	MAF < 0.005	0.041844
0.00541767	0.00531392	0.00552344	MAF < 0.005	0.0418938
0.00541703	0.00531323	0.00552284	MAF < 0.005	0.0419436
0.00541638	0.00531255	0.00552223	MAF < 0.005	0.0419934
0.00541573	0.00531187	0.00552162	MAF < 0.005	0.0420432
0.00541509	0.00531118	0.00552102	MAF < 0.005	0.042093
0.00541445	0.0053105	0.00552041	MAF < 0.005	0.0421428
0.0054138	0.00530982	0.00551981	MAF < 0.005	0.0421926
0.00541316	0.00530914	0.00551921	MAF < 0.005	0.0422424
0.00541252	0.00530846	0.00551861	MAF < 0.005	0.0422922
0.00541188	0.00530778	0.00551801	MAF < 0.005	0.042342
0.00541124	0.00530711	0.0055174	MAF < 0.005	0.0423918
0.0054106	0.00530643	0.0055168	MAF < 0.005	0.0424416
0.00540996	0.00530575	0.00551621	MAF < 0.005	0.0424914
0.00540932	0.00530508	0.00551561	MAF < 0.005	0.0425413
0.00540869	0.0053044	0.00551501	MAF < 0.005	0.0425911
0.00540805	0.00530373	0.00551441	MAF < 0.005	0.0426409
0.00540742	0.00530306	0.00551382	MAF < 0.005	0.0426907
0.00540678	0.00530239	0.00551322	MAF < 0.005	0.0427405
0.00540615	0.00530172	0.00551263	MAF < 0.005	0.0427903
0.00540552	0.00530105	0.00551204	MAF < 0.005	0.0428401
0.00540489	0.00530038	0.00551144	MAF < 0.005	0.0428899
0.00540426	0.00529971	0.00551085	MAF < 0.005	0.0429397
0.00540362	0.00529904	0.00551026	MAF < 0.005	0.0429895
0.005403	0.00529838	0.00550967	MAF < 0.005	0.0430393
0.00540237	0.00529771	0.00550908	MAF < 0.005	0.0430891
0.00540174	0.00529705	0.00550849	MAF < 0.005	0.0431389
0.00540111	0.00529638	0.0055079	MAF < 0.005	0.0431887
0.00540049	0.00529572	0.00550732	MAF < 0.005	0.0432385
0.00539986	0.00529506	0.00550673	MAF < 0.005	0.0432883
0.00539924	0.00529439	0.00550614	MAF < 0.005	0.0433381
0.00539861	0.00529373	0.00550556	MAF < 0.005	0.0433879
0.00539799	0.00529307	0.00550497	MAF < 0.005	0.0434377
0.00539737	0.00529241	0.00550439	MAF < 0.005	0.0434875
0.00539675	0.00529176	0.00550381	MAF < 0.005	0.0435374
0.00539613	0.0052911	0.00550323	MAF < 0.005	0.0435872
0.00539551	0.00529044	0.00550265	MAF < 0.005	0.043637
0.00539489	0.00528979	0.00550207	MAF < 0.005	0.0436868
0.00539427	0.00528913	0.00550149	MAF < 0.005	0.0437366
0.00539365	0.00528848	0.00550091	MAF < 0.005	0.0437864
0.00539304	0.00528783	0.00550033	MAF < 0.005	0.0438362
0.00539242	0.00528717	0.00549975	MAF < 0.005	0.043886
0.00539181	0.00528652	0.00549917	MAF < 0.005	0.0439358
0.00539119	0.00528587	0.0054986	MAF < 0.005	0.0439856
0.00539058	0.00528522	0.00549802	MAF < 0.005	0.0440354
0.00538996	0.00528457	0.00549745	MAF < 0.005	0.0440852
0.00538935	0.00528392	0.00549687	MAF < 0.005	0.044135
0.00538874	0.00528328	0.0054963	MAF < 0.005	0.0441848
0.00538813	0.00528263	0.00549573	MAF < 0.005	0.0442346
0.00538752	0.00528198	0.00549515	MAF < 0.005	0.0442844
0.00538691	0.00528134	0.00549458	MAF < 0.005	0.0443342
0.0053863	0.00528069	0.00549401	MAF < 0.005	0.044384
0.0053857	0.00528005	0.00549344	MAF < 0.005	0.0444338
0.00538509	0.00527941	0.00549287	MAF < 0.005	0.0444836
0.00538448	0.00527877	0.00549231	MAF < 0.005	0.0445335
0.00538388	0.00527812	0.00549174	MAF < 0.005	0.0445833
0.00538327	0.00527748	0.00549117	MAF < 0.005	0.0446331
0.00538267	0.00527684	0.0054906	MAF < 0.005	0.0446829
0.00538207	0.0052762	0.00549004	MAF < 0.005	0.0447327
0.00538146	0.00527557	0.00548947	MAF < 0.005	0.0447825
0.00538086	0.00527493	0.00548891	MAF < 0.005	0.0448323
0.00538026	0.00527429	0.00548835	MAF < 0.005	0.0448821
0.00537966	0.00527366	0.00548778	MAF < 0.005	0.0449319
0.00537906	0.00527302	0.00548722	MAF < 0.005	0.0449817
0.00537846	0.00527239	0.00548666	MAF < 0.005	0.0450315
0.00537786	0.00527176	0.0054861	MAF < 0.005	0.0450813
0.00537727	0.00527112	0.00548554	MAF < 0.005	0.0451311
0.00537667	0.00527049	0.00548498	MAF < 0.005	0.0451809
0.00537608	0.00526986	0.00548442	MAF < 0.005	0.0452307
0.00537548	0.00526923	0.00548387	MAF < 0.005	0.0452805
0.00537489	0.0052686	0.00548331	MAF < 0.005	0.0453303
0.00537429	0.00526797	0.00548275	MAF < 0.005	0.0453801
0.0053737	0.00526734	0.00548219	MAF < 0.005	0.0454299
0.00537311	0.00526671	0.00548164	MAF < 0.005	0.0454797
0.00537252	0.00526609	0.00548109	MAF < 0.005	0.0455296
0.00537193	0.00526546	0.00548053	MAF < 0.005	0.0455794
0.00537134	0.00526484	0.00547998	MAF < 0.005	0.0456292
0.00537075	0.00526421	0.00547942	MAF < 0.005	0.045679
0.00537016	0.00526359	0.00547887	MAF < 0.005	0.0457288
0.00536957	0.00526296	0.00547832	MAF < 0.005	0.0457786
0.00536898	0.00526234	0.00547777	MAF < 0.005	0.0458284
0.0053684	0.00526172	0.00547722	MAF < 0.005	0.0458782
0.00536781	0.0052611	0.00547667	MAF < 0.005	0.045928
0.00536722	0.00526048	0.00547612	MAF < 0.005	0.0459778
0.00536664	0.00525986	0.00547558	MAF < 0.005	0.0460276
0.00536606	0.00525924	0.00547503	MAF < 0.005	0.0460774
0.00536547	0.00525863	0.00547448	MAF < 0.005	0.0461272
0.00536489	0.00525801	0.00547394	MAF < 0.005	0.046177
0.00536431	0.00525739	0.00547339	MAF < 0.005	0.0462268
0.00536373	0.00525678	0.00547285	MAF < 0.005	0.0462766
0.00536315	0.00525616	0.0054723	MAF < 0.005	0.0463264
0.00536257	0.00525555	0.00547176	MAF < 0.005	0.0463762
0.00536199	0.00525493	0.00547122	MAF < 0.005	0.046426
0.00536141	0.00525432	0.00547067	MAF < 0.005	0.0464758
0.00536084	0.00525371	0.00547013	MAF < 0.005	0.0465257
0.00536026	0.0052531	0.00546959	MAF < 0.005	0.0465755
0.00535968	0.00525249	0.00546905	MAF < 0.005	0.0466253
0.00535911	0.00525188	0.00546851	MAF < 0.005	0.0466751
0.00535853	0.00525127	0.00546797	MAF < 0.005	0.0467249
0.00535796	0.00525066	0.00546744	MAF < 0.005	0.0467747
0.00535738	0.00525005	0.0054669	MAF < 0.005	0.0468245
0.00535681	0.00524945	0.00546636	MAF < 0.005	0.0468743
0.00535624	0.00524884	0.00546582	MAF < 0.005	0.0469241
0.00535567	0.00524823	0.00546529	MAF < 0.005	0.0469739
0.0053551	0.00524763	0.00546475	MAF < 0.005	0.0470237
0.00535453	0.00524702	0.00546422	MAF < 0.005	0.0470735
0.00535396	0.00524642	0.00546369	MAF < 0.005	0.0471233
0.00535339	0.00524582	0.00546315	MAF < 0.005	0.0471731
0.00535282	0.00524522	0.00546262	MAF < 0.005	0.0472229
0.00535225	0.00524462	0.00546209	MAF < 0.005	0.0472727
0.00535169	0.00524401	0.00546156	MAF < 0.005	0.0473225
0.00535112	0.00524341	0.00546103	MAF < 0.005	0.0473723
0.00535055	0.00524281	0.0054605	MAF < 0.005	0.0474221
0.00534999	0.00524222	0.00545997	MAF < 0.005	0.0474719
0.00534942	0.00524162	0.00545944	MAF < 0.005	0.0475218
0.00534886	0.00524102	0.00545891	MAF < 0.005	0.0475716
0.0053483	0.00524042	0.00545838	MAF < 0.005	0.0476214
0.00534774	0.00523983	0.00545786	MAF < 0.005	0.0476712
0.00534718	0.00523923	0.00545733	MAF < 0.005	0.047721
0.00534661	0.00523864	0.0054568	MAF < 0.005	0.0477708
0.00534605	0.00523805	0.00545628	MAF < 0.005	0.0478206
0.00534549	0.00523745	0.00545575	MAF < 0.005	0.0478704
0.00534494	0.00523686	0.00545523	MAF < 0.005	0.0479202
0.00534438	0.00523627	0.00545471	MAF < 0.005	0.04797
0.00534382	0.00523568	0.00545418	MAF < 0.005	0.0480198
0.00534326	0.00523509	0.00545366	MAF < 0.005	0.0480696
0.0053427	0.0052345	0.00545314	MAF < 0.005	0.0481194
0.00534215	0.00523391	0.00545262	MAF < 0.005	0.0481692
0.00534159	0.00523332	0.0054521	MAF < 0.005	0.048219
0.00534104	0.00523273	0.00545158	MAF < 0.005	0.0482688
0.00534048	0.00523214	0.00545106	MAF < 0.005	0.0483186
0.00533993	0.00523156	0.00545054	MAF < 0.005	0.0483684
0.00533938	0.00523097	0.00545002	MAF < 0.005	0.0484182
0.00533883	0.00523038	0.00544951	MAF < 0.005	0.048468
0.00533828	0.0052298	0.00544899	MAF < 0.005	0.0485179
0.00533772	0.00522922	0.00544847	MAF < 0.005	0.0485677
0.00533718	0.00522863	0.00544796	MAF < 0.005	0.0486175
0.00533663	0.00522805	0.00544744	MAF < 0.005	0.0486673
0.00533608	0.00522747	0.00544693	MAF < 0.005	0.0487171
0.00533553	0.00522689	0.00544641	MAF < 0.005	0.0487669
0.00533498	0.00522631	0.0054459	MAF < 0.005	0.0488167
0.00533443	0.00522573	0.00544539	MAF < 0.005	0.0488665
0.00533389	0.00522515	0.00544488	MAF < 0.005	0.0489163
0.00533334	0.00522457	0.00544436	MAF < 0.005	0.0489661
0.0053328	0.00522399	0.00544385	MAF < 0.005	0.0490159
0.00533225	0.00522341	0.00544334	MAF < 0.005	0.0490657
0.00533171	0.00522284	0.00544283	MAF < 0.005	0.0491155
0.00533116	0.00522226	0.00544232	MAF < 0.005	0.0491653
0.00533062	0.00522169	0.00544181	MAF < 0.005	0.0492151
0.00533008	0.00522111	0.00544131	MAF < 0.005	0.0492649
0.00532954	0.00522054	0.0054408	MAF < 0.005	0.0493147
0.005329	0.00521996	0.00544029	MAF < 0.005	0.0493645
0.00532845	0.00521939	0.00543978	MAF < 0.005	0.0494143
0.00532791	0.00521882	0.00543928	MAF < 0.005	0.0494641
0.00532737	0.00521825	0.00543877	MAF < 0.005	0.049514
0.00532684	0.00521767	0.00543827	MAF < 0.005	0.0495638
0.0053263	0.0052171	0.00543776	MAF < 0.005	0.0496136
0.00532576	0.00521653	0.00543726	MAF < 0.005	0.0496634
0.00532522	0.00521597	0.00543676	MAF < 0.005	0.0497132
0.00532469	0.0052154	0.00543626	MAF < 0.005	0.049763
0.00532415	0.00521483	0.00543575	MAF < 0.005	0.0498128
0.00532362	0.00521426	0.00543525	MAF < 0.005	0.0498626
0.00532308	0.0052137	0.00543475	MAF < 0.005	0.0499124
0.00532255	0.00521313	0.00543425	MAF < 0.005	0.0499622
0.00532202	0.00521256	0.00543375	MAF < 0.005	0.050012
0.00532148	0.005212	0.00543325	MAF < 0.005	0.0500618
0.00532095	0.00521144	0.00543275	MAF < 0.005	0.0501116
0.00532042	0.00521087	0.00543226	MAF < 0.005	0.0501614
0.00531989	0.00521031	0.00543176	MAF < 0.005	0.0502112
0.00531936	0.00520975	0.00543126	MAF < 0.005	0.050261
0.00531883	0.00520918	0.00543076	MAF < 0.005	0.0503108
0.0053183	0.00520862	0.00543027	MAF < 0.005	0.0503606
0.00531777	0.00520806	0.00542977	MAF < 0.005	0.0504104
0.00531724	0.0052075	0.00542928	MAF < 0.005	0.0504602
0.00531671	0.00520694	0.00542878	MAF < 0.005	0.0505101
0.00531619	0.00520639	0.00542829	MAF < 0.005	0.0505599
0.00531566	0.00520583	0.0054278	MAF < 0.005	0.0506097
0.00531513	0.00520527	0.00542731	MAF < 0.005	0.0506595
0.00531461	0.00520471	0.00542681	MAF < 0.005	0.0507093
0.00531408	0.00520416	0.00542632	MAF < 0.005	0.0507591
0.00531356	0.0052036	0.00542583	MAF < 0.005	0.0508089
0.00531304	0.00520304	0.00542534	MAF < 0.005	0.0508587
0.00531251	0.00520249	0.00542485	MAF < 0.005	0.0509085
0.00531199	0.00520194	0.00542436	MAF < 0.005	0.0509583
0.00531147	0.00520138	0.00542387	MAF < 0.005	0.0510081
0.00531095	0.00520083	0.00542338	MAF < 0.005	0.0510579
0.00531043	0.00520028	0.00542289	MAF < 0.005	0.0511077
0.00530991	0.00519973	0.00542241	MAF < 0.005	0.0511575
0.00530939	0.00519918	0.00542192	MAF < 0.005	0.0512073
0.00530887	0.00519863	0.00542143	MAF < 0.005	0.0512571
0.00530835	0.00519808	0.00542095	MAF < 0.005	0.0513069
0.00530783	0.00519753	0.00542046	MAF < 0.005	0.0513567
0.00530731	0.00519698	0.00541998	MAF < 0.005	0.0514065
0.0053068	0.00519643	0.00541949	MAF < 0.005	0.0514563
0.00530628	0.00519588	0.00541901	MAF < 0.005	0.0515062
0.00530576	0.00519534	0.00541853	MAF < 0.005	0.051556
0.00530525	0.00519479	0.00541804	MAF < 0.005	0.0516058
0.00530473	0.00519424	0.00541756	MAF < 0.005	0.0516556
0.00530422	0.0051937	0.00541708	MAF < 0.005	0.0517054
0.00530371	0.00519315	0.0054166	MAF < 0.005	0.0517552
0.00530319	0.00519261	0.00541612	MAF < 0.005	0.051805
0.00530268	0.00519207	0.00541564	MAF < 0.005	0.0518548
0.00530217	0.00519152	0.00541516	MAF < 0.005	0.0519046
0.00530166	0.00519098	0.00541468	MAF < 0.005	0.0519544
0.00530115	0.00519044	0.0054142	MAF < 0.005	0.0520042
0.00530064	0.0051899	0.00541372	MAF < 0.005	0.052054
0.00530013	0.00518936	0.00541325	MAF < 0.005	0.0521038
0.00529962	0.00518882	0.00541277	MAF < 0.005	0.0521536
0.00529911	0.00518828	0.00541229	MAF < 0.005	0.0522034
0.0052986	0.00518774	0.00541182	MAF < 0.005	0.0522532
0.00529809	0.0051872	0.00541134	MAF < 0.005	0.052303
0.00529758	0.00518666	0.00541087	MAF < 0.005	0.0523528
0.00529708	0.00518613	0.00541039	MAF < 0.005	0.0524026
0.00529657	0.00518559	0.00540992	MAF < 0.005	0.0524524
0.00529607	0.00518505	0.00540944	MAF < 0.005	0.0525023
0.00529556	0.00518452	0.00540897	MAF < 0.005	0.0525521
0.00529506	0.00518398	0.0054085	MAF < 0.005	0.0526019
0.00529455	0.00518345	0.00540803	MAF < 0.005	0.0526517
0.00529405	0.00518291	0.00540755	MAF < 0.005	0.0527015
0.00529355	0.00518238	0.00540708	MAF < 0.005	0.0527513
0.00529304	0.00518185	0.00540661	MAF < 0.005	0.0528011
0.00529254	0.00518132	0.00540614	MAF < 0.005	0.0528509
0.00529204	0.00518079	0.00540567	MAF < 0.005	0.0529007
0.00529154	0.00518025	0.0054052	MAF < 0.005	0.0529505
0.00529104	0.00517972	0.00540473	MAF < 0.005	0.0530003
0.00529054	0.00517919	0.00540427	MAF < 0.005	0.0530501
0.00529004	0.00517866	0.0054038	MAF < 0.005	0.0530999
0.00528954	0.00517813	0.00540333	MAF < 0.005	0.0531497
0.00528904	0.00517761	0.00540286	MAF < 0.005	0.0531995
0.00528855	0.00517708	0.0054024	MAF < 0.005	0.0532493
0.00528805	0.00517655	0.00540193	MAF < 0.005	0.0532991
0.00528755	0.00517602	0.00540147	MAF < 0.005	0.0533489
0.00528705	0.0051755	0.005401	MAF < 0.005	0.0533987
0.00528656	0.00517497	0.00540054	MAF < 0.005	0.0534485
0.00528606	0.00517445	0.00540007	MAF < 0.005	0.0534984
0.00528557	0.00517392	0.00539961	MAF < 0.005	0.0535482
0.00528508	0.0051734	0.00539915	MAF < 0.005	0.053598
0.00528458	0.00517288	0.00539869	MAF < 0.005	0.0536478
0.00528409	0.00517235	0.00539823	MAF < 0.005	0.0536976
0.0052836	0.00517183	0.00539776	MAF < 0.005	0.0537474
0.0052831	0.00517131	0.0053973	MAF < 0.005	0.0537972
0.00528261	0.00517079	0.00539684	MAF < 0.005	0.053847
0.00528212	0.00517027	0.00539638	MAF < 0.005	0.0538968
0.00528163	0.00516974	0.00539592	MAF < 0.005	0.0539466
0.00528114	0.00516923	0.00539546	MAF < 0.005	0.0539964
0.00528065	0.00516871	0.005395	MAF < 0.005	0.0540462
0.00528016	0.00516819	0.00539455	MAF < 0.005	0.054096
0.00527967	0.00516767	0.00539409	MAF < 0.005	0.0541458
0.00527918	0.00516715	0.00539363	MAF < 0.005	0.0541956
0.0052787	0.00516663	0.00539318	MAF < 0.005	0.0542454
0.00527821	0.00516612	0.00539272	MAF < 0.005	0.0542952
0.00527772	0.0051656	0.00539226	MAF < 0.005	0.054345
0.00527723	0.00516508	0.00539181	MAF < 0.005	0.0543948
0.00527675	0.00516457	0.00539135	MAF < 0.005	0.0544446
0.00527626	0.00516405	0.0053909	MAF < 0.005	0.0544944
0.00527578	0.00516354	0.00539044	MAF < 0.005	0.0545443
0.0052753	0.00516303	0.00538999	MAF < 0.005	0.0545941
0.00527481	0.00516251	0.00538954	MAF < 0.005	0.0546439
0.00527433	0.005162	0.00538909	MAF < 0.005	0.0546937
0.00527385	0.00516149	0.00538863	MAF < 0.005	0.0547435
0.00527336	0.00516098	0.00538818	MAF < 0.005	0.0547933
0.00527288	0.00516047	0.00538773	MAF < 0.005	0.0548431
0.0052724	0.00515996	0.00538728	MAF < 0.005	0.0548929
0.00527192	0.00515945	0.00538683	MAF < 0.005	0.0549427
0.00527144	0.00515894	0.00538638	MAF < 0.005	0.0549925
0.00527096	0.00515843	0.00538593	MAF < 0.005	0.0550423
0.00527048	0.00515792	0.00538548	MAF < 0.005	0.0550921
0.00527	0.00515741	0.00538503	MAF < 0.005	0.0551419
0.00526952	0.0051569	0.00538458	MAF < 0.005	0.0551917
0.00526904	0.0051564	0.00538414	MAF < 0.005	0.0552415
0.00526857	0.00515589	0.00538369	MAF < 0.005	0.0552913
0.00526809	0.00515538	0.00538324	MAF < 0.005	0.0553411
0.00526761	0.00515488	0.0053828	MAF < 0.005	0.0553909
0.00526714	0.00515437	0.00538235	MAF < 0.005	0.0554407
0.00526666	0.00515387	0.00538191	MAF < 0.005	0.0554905
0.00526618	0.00515337	0.00538146	MAF < 0.005	0.0555404
0.00526571	0.00515286	0.00538102	MAF < 0.005	0.0555902
0.00526524	0.00515236	0.00538057	MAF < 0.005	0.05564
0.00526476	0.00515186	0.00538013	MAF < 0.005	0.0556898
0.00526429	0.00515135	0.00537968	MAF < 0.005	0.0557396
0.00526381	0.00515085	0.00537924	MAF < 0.005	0.0557894
0.00526334	0.00515035	0.0053788	MAF < 0.005	0.0558392
0.00526287	0.00514985	0.00537836	MAF < 0.005	0.055889
0.0052624	0.00514935	0.00537792	MAF < 0.005	0.0559388
0.00526193	0.00514885	0.00537747	MAF < 0.005	0.0559886
0.00526146	0.00514835	0.00537703	MAF < 0.005	0.0560384
0.00526099	0.00514785	0.00537659	MAF < 0.005	0.0560882
0.00526052	0.00514736	0.00537615	MAF < 0.005	0.056138
0.00526005	0.00514686	0.00537571	MAF < 0.005	0.0561878
0.00525958	0.00514636	0.00537528	MAF < 0.005	0.0562376
0.00525911	0.00514586	0.00537484	MAF < 0.005	0.0562874
0.00525864	0.00514537	0.0053744	MAF < 0.005	0.0563372
0.00525818	0.00514487	0.00537396	MAF < 0.005	0.056387
0.00525771	0.00514438	0.00537352	MAF < 0.005	0.0564368
0.00525724	0.00514388	0.00537309	MAF < 0.005	0.0564866
0.00525678	0.00514339	0.00537265	MAF < 0.005	0.0565365
0.00525631	0.00514289	0.00537222	MAF < 0.005	0.0565863
0.00525585	0.0051424	0.00537178	MAF < 0.005	0.0566361
0.00525538	0.00514191	0.00537134	MAF < 0.005	0.0566859
0.00525492	0.00514142	0.00537091	MAF < 0.005	0.0567357
0.00525445	0.00514092	0.00537048	MAF < 0.005	0.0567855
0.00525399	0.00514043	0.00537004	MAF < 0.005	0.0568353
0.00525353	0.00513994	0.00536961	MAF < 0.005	0.0568851
0.00525307	0.00513945	0.00536918	MAF < 0.005	0.0569349
0.0052526	0.00513896	0.00536874	MAF < 0.005	0.0569847
0.00525214	0.00513847	0.00536831	MAF < 0.005	0.0570345
0.00525168	0.00513798	0.00536788	MAF < 0.005	0.0570843
0.00525122	0.00513749	0.00536745	MAF < 0.005	0.0571341
0.00525076	0.00513701	0.00536702	MAF < 0.005	0.0571839
0.0052503	0.00513652	0.00536659	MAF < 0.005	0.0572337
0.00524984	0.00513603	0.00536616	MAF < 0.005	0.0572835
0.00524938	0.00513554	0.00536573	MAF < 0.005	0.0573333
0.00524892	0.00513506	0.0053653	MAF < 0.005	0.0573831
0.00524846	0.00513457	0.00536487	MAF < 0.005	0.0574329
0.00524801	0.00513409	0.00536444	MAF < 0.005	0.0574827
0.00524755	0.0051336	0.00536401	MAF < 0.005	0.0575326
0.00524709	0.00513312	0.00536358	MAF < 0.005	0.0575824
0.00524664	0.00513263	0.00536316	MAF < 0.005	0.0576322
0.00524618	0.00513215	0.00536273	MAF < 0.005	0.057682
0.00524572	0.00513167	0.00536231	MAF < 0.005	0.0577318
0.00524527	0.00513118	0.00536188	MAF < 0.005	0.0577816
0.00524482	0.0051307	0.00536145	MAF < 0.005	0.0578314
0.00524436	0.00513022	0.00536103	MAF < 0.005	0.0578812
0.00524391	0.00512974	0.0053606	MAF < 0.005	0.057931
0.00524346	0.00512926	0.00536018	MAF < 0.005	0.0579808
0.005243	0.00512878	0.00535976	MAF < 0.005	0.0580306
0.00524255	0.0051283	0.00535933	MAF < 0.005	0.0580804
0.0052421	0.00512782	0.00535891	MAF < 0.005	0.0581302
0.00524165	0.00512734	0.00535849	MAF < 0.005	0.05818
0.00524119	0.00512686	0.00535806	MAF < 0.005	0.0582298
0.00524074	0.00512638	0.00535764	MAF < 0.005	0.0582796
0.00524029	0.00512591	0.00535722	MAF < 0.005	0.0583294
0.00523984	0.00512543	0.0053568	MAF < 0.005	0.0583792
0.00523939	0.00512495	0.00535638	MAF < 0.005	0.058429
0.00523895	0.00512448	0.00535596	MAF < 0.005	0.0584788
0.0052385	0.005124	0.00535554	MAF < 0.005	0.0585287
0.00523805	0.00512353	0.00535512	MAF < 0.005	0.0585785
0.0052376	0.00512305	0.0053547	MAF < 0.005	0.0586283
0.00523715	0.00512257	0.00535428	MAF < 0.005	0.0586781
0.00523671	0.0051221	0.00535386	MAF < 0.005	0.0587279
0.00523626	0.00512163	0.00535344	MAF < 0.005	0.0587777
0.00523581	0.00512115	0.00535303	MAF < 0.005	0.0588275
0.00523537	0.00512068	0.00535261	MAF < 0.005	0.0588773
0.00523492	0.00512021	0.00535219	MAF < 0.005	0.0589271
0.00523448	0.00511974	0.00535178	MAF < 0.005	0.0589769
0.00523403	0.00511927	0.00535136	MAF < 0.005	0.0590267
0.00523359	0.00511879	0.00535095	MAF < 0.005	0.0590765
0.00523315	0.00511832	0.00535053	MAF < 0.005	0.0591263
0.0052327	0.00511785	0.00535011	MAF < 0.005	0.0591761
0.00523226	0.00511739	0.0053497	MAF < 0.005	0.0592259
0.00523182	0.00511691	0.00534929	MAF < 0.005	0.0592757
0.00523138	0.00511645	0.00534887	MAF < 0.005	0.0593255
0.00523093	0.00511598	0.00534846	MAF < 0.005	0.0593753
0.00523049	0.00511551	0.00534805	MAF < 0.005	0.0594251
0.00523005	0.00511504	0.00534763	MAF < 0.005	0.0594749
0.00522961	0.00511458	0.00534722	MAF < 0.005	0.0595248
0.00522917	0.00511411	0.00534681	MAF < 0.005	0.0595746
0.00522873	0.00511364	0.0053464	MAF < 0.005	0.0596244
0.00522829	0.00511318	0.00534599	MAF < 0.005	0.0596742
0.00522785	0.00511271	0.00534558	MAF < 0.005	0.059724
0.00522742	0.00511225	0.00534517	MAF < 0.005	0.0597738
0.00522698	0.00511178	0.00534476	MAF < 0.005	0.0598236
0.00522654	0.00511132	0.00534435	MAF < 0.005	0.0598734
0.0052261	0.00511085	0.00534394	MAF < 0.005	0.0599232
0.00522567	0.00511039	0.00534353	MAF < 0.005	0.059973
0.00522523	0.00510993	0.00534312	MAF < 0.005	0.0600228
0.00522479	0.00510947	0.00534271	MAF < 0.005	0.0600726
0.00522436	0.005109	0.00534231	MAF < 0.005	0.0601224
0.00522392	0.00510854	0.0053419	MAF < 0.005	0.0601722
0.00522349	0.00510808	0.00534149	MAF < 0.005	0.060222
0.00522305	0.00510762	0.00534108	MAF < 0.005	0.0602718
0.00522262	0.00510716	0.00534068	MAF < 0.005	0.0603216
0.00522219	0.0051067	0.00534027	MAF < 0.005	0.0603714
0.00522175	0.00510624	0.00533987	MAF < 0.005	0.0604212
0.00522132	0.00510578	0.00533946	MAF < 0.005	0.060471
0.00522089	0.00510532	0.00533906	MAF < 0.005	0.0605209
0.00522046	0.00510487	0.00533865	MAF < 0.005	0.0605707
0.00522002	0.00510441	0.00533825	MAF < 0.005	0.0606205
0.00521959	0.00510395	0.00533784	MAF < 0.005	0.0606703
0.00521916	0.00510349	0.00533744	MAF < 0.005	0.0607201
0.00521873	0.00510304	0.00533704	MAF < 0.005	0.0607699
0.0052183	0.00510258	0.00533664	MAF < 0.005	0.0608197
0.00521787	0.00510212	0.00533623	MAF < 0.005	0.0608695
0.00521744	0.00510167	0.00533583	MAF < 0.005	0.0609193
0.00521702	0.00510121	0.00533543	MAF < 0.005	0.0609691
0.00521659	0.00510076	0.00533503	MAF < 0.005	0.0610189
0.00521616	0.00510031	0.00533463	MAF < 0.005	0.0610687
0.00521573	0.00509985	0.00533423	MAF < 0.005	0.0611185
0.0052153	0.0050994	0.00533383	MAF < 0.005	0.0611683
0.00521488	0.00509894	0.00533343	MAF < 0.005	0.0612181
0.00521445	0.00509849	0.00533303	MAF < 0.005	0.0612679
0.00521402	0.00509804	0.00533263	MAF < 0.005	0.0613177
0.0052136	0.00509759	0.00533223	MAF < 0.005	0.0613675
0.00521317	0.00509714	0.00533183	MAF < 0.005	0.0614173
0.00521275	0.00509669	0.00533144	MAF < 0.005	0.0614671
0.00521232	0.00509624	0.00533104	MAF < 0.005	0.061517
0.0052119	0.00509579	0.00533064	MAF < 0.005	0.0615668
0.00521147	0.00509534	0.00533024	MAF < 0.005	0.0616166
0.00521105	0.00509489	0.00532985	MAF < 0.005	0.0616664
0.00521063	0.00509444	0.00532945	MAF < 0.005	0.0617162
0.0052102	0.00509399	0.00532906	MAF < 0.005	0.061766
0.00520978	0.00509354	0.00532866	MAF < 0.005	0.0618158
0.00520936	0.00509309	0.00532827	MAF < 0.005	0.0618656
0.00520894	0.00509265	0.00532787	MAF < 0.005	0.0619154
0.00520852	0.0050922	0.00532748	MAF < 0.005	0.0619652
0.0052081	0.00509175	0.00532708	MAF < 0.005	0.062015
0.00520768	0.00509131	0.00532669	MAF < 0.005	0.0620648
0.00520726	0.00509086	0.0053263	MAF < 0.005	0.0621146
0.00520684	0.00509042	0.0053259	MAF < 0.005	0.0621644
0.00520642	0.00508997	0.00532551	MAF < 0.005	0.0622142
0.005206	0.00508953	0.00532512	MAF < 0.005	0.062264
0.00520558	0.00508908	0.00532473	MAF < 0.005	0.0623138
0.00520516	0.00508864	0.00532434	MAF < 0.005	0.0623636
0.00520474	0.0050882	0.00532395	MAF < 0.005	0.0624134
0.00520432	0.00508775	0.00532355	MAF < 0.005	0.0624632
0.00520391	0.00508731	0.00532316	MAF < 0.005	0.0625131
0.00520349	0.00508687	0.00532277	MAF < 0.005	0.0625629
0.00520307	0.00508643	0.00532238	MAF < 0.005	0.0626127
0.00520266	0.00508598	0.00532199	MAF < 0.005	0.0626625
0.00520224	0.00508554	0.00532161	MAF < 0.005	0.0627123
0.00520183	0.0050851	0.00532122	MAF < 0.005	0.0627621
0.00520141	0.00508466	0.00532083	MAF < 0.005	0.0628119
0.005201	0.00508422	0.00532044	MAF < 0.005	0.0628617
0.00520058	0.00508378	0.00532005	MAF < 0.005	0.0629115
0.00520017	0.00508334	0.00531966	MAF < 0.005	0.0629613
0.00519976	0.0050829	0.00531928	MAF < 0.005	0.0630111
0.00519934	0.00508247	0.00531889	MAF < 0.005	0.0630609
0.00519893	0.00508203	0.0053185	MAF < 0.005	0.0631107
0.00519852	0.00508159	0.00531812	MAF < 0.005	0.0631605
0.0051981	0.00508115	0.00531773	MAF < 0.005	0.0632103
0.00519769	0.00508072	0.00531735	MAF < 0.005	0.0632601
0.00519728	0.00508028	0.00531696	MAF < 0.005	0.0633099
0.00519687	0.00507984	0.00531658	MAF < 0.005	0.0633597
0.00519646	0.00507941	0.00531619	MAF < 0.005	0.0634095
0.00519605	0.00507897	0.00531581	MAF < 0.005	0.0634593
0.00519564	0.00507854	0.00531543	MAF < 0.005	0.0635092
0.00519523	0.0050781	0.00531504	MAF < 0.005	0.063559
0.00519482	0.00507767	0.00531466	MAF < 0.005	0.0636088
0.00519441	0.00507724	0.00531428	MAF < 0.005	0.0636586
0.005194	0.0050768	0.00531389	MAF < 0.005	0.0637084
0.00519359	0.00507637	0.00531351	MAF < 0.005	0.0637582
0.00519319	0.00507594	0.00531313	MAF < 0.005	0.063808
0.00519278	0.0050755	0.00531275	MAF < 0.005	0.0638578
0.00519237	0.00507507	0.00531237	MAF < 0.005	0.0639076
0.00519196	0.00507464	0.00531199	MAF < 0.005	0.0639574
0.00519156	0.00507421	0.00531161	MAF < 0.005	0.0640072
0.00519115	0.00507378	0.00531123	MAF < 0.005	0.064057
0.00519075	0.00507335	0.00531085	MAF < 0.005	0.0641068
0.00519034	0.00507292	0.00531047	MAF < 0.005	0.0641566
0.00518993	0.00507249	0.00531009	MAF < 0.005	0.0642064
0.00518953	0.00507206	0.00530971	MAF < 0.005	0.0642562
0.00518913	0.00507163	0.00530933	MAF < 0.005	0.064306
0.00518872	0.0050712	0.00530895	MAF < 0.005	0.0643558
0.00518832	0.00507077	0.00530857	MAF < 0.005	0.0644056
0.00518791	0.00507034	0.0053082	MAF < 0.005	0.0644554
0.00518751	0.00506992	0.00530782	MAF < 0.005	0.0645053
0.00518711	0.00506949	0.00530744	MAF < 0.005	0.0645551
0.00518671	0.00506906	0.00530707	MAF < 0.005	0.0646049
0.0051863	0.00506864	0.00530669	MAF < 0.005	0.0646547
0.0051859	0.00506821	0.00530631	MAF < 0.005	0.0647045
0.0051855	0.00506778	0.00530594	MAF < 0.005	0.0647543
0.0051851	0.00506736	0.00530556	MAF < 0.005	0.0648041
0.0051847	0.00506693	0.00530519	MAF < 0.005	0.0648539
0.0051843	0.00506651	0.00530481	MAF < 0.005	0.0649037
0.0051839	0.00506608	0.00530444	MAF < 0.005	0.0649535
0.0051835	0.00506566	0.00530407	MAF < 0.005	0.0650033
0.0051831	0.00506524	0.00530369	MAF < 0.005	0.0650531
0.0051827	0.00506481	0.00530332	MAF < 0.005	0.0651029
0.0051823	0.00506439	0.00530294	MAF < 0.005	0.0651527
0.0051819	0.00506397	0.00530257	MAF < 0.005	0.0652025
0.00518151	0.00506354	0.0053022	MAF < 0.005	0.0652523
0.00518111	0.00506312	0.00530183	MAF < 0.005	0.0653021
0.00518071	0.0050627	0.00530146	MAF < 0.005	0.0653519
0.00518031	0.00506228	0.00530108	MAF < 0.005	0.0654017
0.00517992	0.00506186	0.00530071	MAF < 0.005	0.0654515
0.00517952	0.00506144	0.00530034	MAF < 0.005	0.0655013
0.00517912	0.00506102	0.00529997	MAF < 0.005	0.0655512
0.00517873	0.0050606	0.0052996	MAF < 0.005	0.065601
0.00517833	0.00506018	0.00529923	MAF < 0.005	0.0656508
0.00517794	0.00505976	0.00529886	MAF < 0.005	0.0657006
0.00517754	0.00505934	0.00529849	MAF < 0.005	0.0657504
0.00517715	0.00505892	0.00529812	MAF < 0.005	0.0658002
0.00517675	0.0050585	0.00529776	MAF < 0.005	0.06585
0.00517636	0.00505809	0.00529739	MAF < 0.005	0.0658998
0.00517597	0.00505767	0.00529702	MAF < 0.005	0.0659496
0.00517557	0.00505725	0.00529665	MAF < 0.005	0.0659994
0.00517518	0.00505684	0.00529628	MAF < 0.005	0.0660492
0.00517479	0.00505642	0.00529592	MAF < 0.005	0.066099
0.0051744	0.005056	0.00529555	MAF < 0.005	0.0661488
0.00517401	0.00505559	0.00529518	MAF < 0.005	0.0661986
0.00517362	0.00505517	0.00529482	MAF < 0.005	0.0662484
0.00517322	0.00505476	0.00529445	MAF < 0.005	0.0662982
0.00517283	0.00505434	0.00529408	MAF < 0.005	0.066348
0.00517244	0.00505393	0.00529372	MAF < 0.005	0.0663978
0.00517205	0.00505352	0.00529335	MAF < 0.005	0.0664476
0.00517166	0.0050531	0.00529299	MAF < 0.005	0.0664974
0.00517127	0.00505269	0.00529262	MAF < 0.005	0.0665473
0.00517088	0.00505228	0.00529226	MAF < 0.005	0.0665971
0.00517049	0.00505186	0.0052919	MAF < 0.005	0.0666469
0.00517011	0.00505145	0.00529153	MAF < 0.005	0.0666967
0.00516972	0.00505104	0.00529117	MAF < 0.005	0.0667465
0.00516933	0.00505063	0.00529081	MAF < 0.005	0.0667963
0.00516894	0.00505022	0.00529044	MAF < 0.005	0.0668461
0.00516856	0.00504981	0.00529008	MAF < 0.005	0.0668959
0.00516817	0.0050494	0.00528972	MAF < 0.005	0.0669457
0.00516778	0.00504898	0.00528936	MAF < 0.005	0.0669955
0.00516739	0.00504858	0.005289	MAF < 0.005	0.0670453
0.00516701	0.00504817	0.00528864	MAF < 0.005	0.0670951
0.00516662	0.00504776	0.00528828	MAF < 0.005	0.0671449
0.00516624	0.00504735	0.00528791	MAF < 0.005	0.0671947
0.00516585	0.00504694	0.00528755	MAF < 0.005	0.0672445
0.00516547	0.00504653	0.00528719	MAF < 0.005	0.0672943
0.00516508	0.00504612	0.00528683	MAF < 0.005	0.0673441
0.0051647	0.00504572	0.00528647	MAF < 0.005	0.0673939
0.00516432	0.00504531	0.00528612	MAF < 0.005	0.0674437
0.00516393	0.0050449	0.00528576	MAF < 0.005	0.0674935
0.00516355	0.0050445	0.0052854	MAF < 0.005	0.0675434
0.00516317	0.00504409	0.00528504	MAF < 0.005	0.0675932
0.00516278	0.00504368	0.00528468	MAF < 0.005	0.067643
0.0051624	0.00504328	0.00528433	MAF < 0.005	0.0676928
0.00516202	0.00504287	0.00528397	MAF < 0.005	0.0677426
0.00516164	0.00504247	0.00528361	MAF < 0.005	0.0677924
0.00516126	0.00504206	0.00528325	MAF < 0.005	0.0678422
0.00516088	0.00504166	0.0052829	MAF < 0.005	0.067892
0.0051605	0.00504125	0.00528254	MAF < 0.005	0.0679418
0.00516011	0.00504085	0.00528219	MAF < 0.005	0.0679916
0.00515974	0.00504045	0.00528183	MAF < 0.005	0.0680414
0.00515936	0.00504005	0.00528147	MAF < 0.005	0.0680912
0.00515898	0.00503964	0.00528112	MAF < 0.005	0.068141
0.0051586	0.00503924	0.00528076	MAF < 0.005	0.0681908
0.00515822	0.00503884	0.00528041	MAF < 0.005	0.0682406
0.00515784	0.00503844	0.00528005	MAF < 0.005	0.0682904
0.00515746	0.00503804	0.0052797	MAF < 0.005	0.0683402
0.00515708	0.00503764	0.00527935	MAF < 0.005	0.06839
0.00515671	0.00503723	0.00527899	MAF < 0.005	0.0684398
0.00515633	0.00503683	0.00527864	MAF < 0.005	0.0684896
0.00515595	0.00503643	0.00527829	MAF < 0.005	0.0685395
0.00515557	0.00503603	0.00527794	MAF < 0.005	0.0685893
0.0051552	0.00503564	0.00527758	MAF < 0.005	0.0686391
0.00515482	0.00503524	0.00527723	MAF < 0.005	0.0686889
0.00515444	0.00503484	0.00527688	MAF < 0.005	0.0687387
0.00515407	0.00503444	0.00527653	MAF < 0.005	0.0687885
0.00515369	0.00503404	0.00527618	MAF < 0.005	0.0688383
0.00515332	0.00503364	0.00527583	MAF < 0.005	0.0688881
0.00515294	0.00503325	0.00527548	MAF < 0.005	0.0689379
0.00515257	0.00503285	0.00527513	MAF < 0.005	0.0689877
0.0051522	0.00503245	0.00527478	MAF < 0.005	0.0690375
0.00515182	0.00503205	0.00527443	MAF < 0.005	0.0690873
0.00515145	0.00503166	0.00527408	MAF < 0.005	0.0691371
0.00515108	0.00503126	0.00527373	MAF < 0.005	0.0691869
0.0051507	0.00503087	0.00527338	MAF < 0.005	0.0692367
0.00515033	0.00503047	0.00527303	MAF < 0.005	0.0692865
0.00514996	0.00503008	0.00527268	MAF < 0.005	0.0693363
0.00514959	0.00502968	0.00527233	MAF < 0.005	0.0693861
0.00514922	0.00502929	0.00527199	MAF < 0.005	0.0694359
0.00514884	0.00502889	0.00527164	MAF < 0.005	0.0694857
0.00514847	0.0050285	0.00527129	MAF < 0.005	0.0695356
0.0051481	0.00502811	0.00527094	MAF < 0.005	0.0695854
0.00514773	0.00502771	0.0052706	MAF < 0.005	0.0696352
0.00514736	0.00502732	0.00527025	MAF < 0.005	0.069685
0.00514699	0.00502693	0.00526991	MAF < 0.005	0.0697348
0.00514662	0.00502654	0.00526956	MAF < 0.005	0.0697846
0.00514625	0.00502614	0.00526921	MAF < 0.005	0.0698344
0.00514588	0.00502575	0.00526887	MAF < 0.005	0.0698842
0.00514551	0.00502536	0.00526852	MAF < 0.005	0.069934
0.00514515	0.00502497	0.00526818	MAF < 0.005	0.0699838
0.00514478	0.00502458	0.00526783	MAF < 0.005	0.0700336
0.00514441	0.00502419	0.00526749	MAF < 0.005	0.0700834
0.00514404	0.0050238	0.00526715	MAF < 0.005	0.0701332
0.00514367	0.00502341	0.0052668	MAF < 0.005	0.070183
0.00514331	0.00502302	0.00526646	MAF < 0.005	0.0702328
0.00514294	0.00502263	0.00526612	MAF < 0.005	0.0702826
0.00514257	0.00502224	0.00526577	MAF < 0.005	0.0703324
0.00514221	0.00502185	0.00526543	MAF < 0.005	0.0703822
0.00514184	0.00502147	0.00526509	MAF < 0.005	0.070432
0.00514148	0.00502108	0.00526475	MAF < 0.005	0.0704818
0.00514111	0.00502069	0.0052644	MAF < 0.005	0.0705317
0.00514075	0.0050203	0.00526406	MAF < 0.005	0.0705815
0.00514038	0.00501992	0.00526372	MAF < 0.005	0.0706313
0.00514002	0.00501953	0.00526338	MAF < 0.005	0.0706811
0.00513965	0.00501914	0.00526304	MAF < 0.005	0.0707309
0.00513929	0.00501876	0.0052627	MAF < 0.005	0.0707807
0.00513892	0.00501837	0.00526236	MAF < 0.005	0.0708305
0.00513856	0.00501799	0.00526202	MAF < 0.005	0.0708803
0.0051382	0.0050176	0.00526168	MAF < 0.005	0.0709301
0.00513784	0.00501722	0.00526134	MAF < 0.005	0.0709799
0.00513747	0.00501683	0.005261	MAF < 0.005	0.0710297
0.00513711	0.00501645	0.00526066	MAF < 0.005	0.0710795
0.00513675	0.00501606	0.00526032	MAF < 0.005	0.0711293
0.00513639	0.00501568	0.00525999	MAF < 0.005	0.0711791
0.00513602	0.0050153	0.00525965	MAF < 0.005	0.0712289
0.00513566	0.00501491	0.00525931	MAF < 0.005	0.0712787
0.0051353	0.00501453	0.00525897	MAF < 0.005	0.0713285
0.00513494	0.00501415	0.00525863	MAF < 0.005	0.0713783
0.00513458	0.00501376	0.0052583	MAF < 0.005	0.0714281
0.00513422	0.00501338	0.00525796	MAF < 0.005	0.0714779
0.00513386	0.005013	0.00525762	MAF < 0.005	0.0715278
0.0051335	0.00501262	0.00525729	MAF < 0.005	0.0715776
0.00513314	0.00501224	0.00525695	MAF < 0.005	0.0716274
0.00513278	0.00501186	0.00525662	MAF < 0.005	0.0716772
0.00513243	0.00501148	0.00525628	MAF < 0.005	0.071727
0.00513207	0.0050111	0.00525594	MAF < 0.005	0.0717768
0.00513171	0.00501072	0.00525561	MAF < 0.005	0.0718266
0.00513135	0.00501034	0.00525527	MAF < 0.005	0.0718764
0.005131	0.00500996	0.00525494	MAF < 0.005	0.0719262
0.00513064	0.00500958	0.0052546	MAF < 0.005	0.071976
0.00513028	0.0050092	0.00525427	MAF < 0.005	0.0720258
0.00512992	0.00500882	0.00525394	MAF < 0.005	0.0720756
0.00512957	0.00500844	0.0052536	MAF < 0.005	0.0721254
0.00512921	0.00500807	0.00525327	MAF < 0.005	0.0721752
0.00512885	0.00500769	0.00525294	MAF < 0.005	0.072225
0.0051285	0.00500731	0.0052526	MAF < 0.005	0.0722748
0.00512814	0.00500693	0.00525227	MAF < 0.005	0.0723246
0.00512779	0.00500656	0.00525194	MAF < 0.005	0.0723744
0.00512743	0.00500618	0.00525161	MAF < 0.005	0.0724242
0.00512708	0.0050058	0.00525128	MAF < 0.005	0.072474
0.00512673	0.00500543	0.00525094	MAF < 0.005	0.0725239
0.00512637	0.00500505	0.00525061	MAF < 0.005	0.0725737
0.00512602	0.00500468	0.00525028	MAF < 0.005	0.0726235
0.00512566	0.0050043	0.00524995	MAF < 0.005	0.0726733
0.00512531	0.00500393	0.00524962	MAF < 0.005	0.0727231
0.00512496	0.00500355	0.00524929	MAF < 0.005	0.0727729
0.0051246	0.00500318	0.00524896	MAF < 0.005	0.0728227
0.00512425	0.0050028	0.00524863	MAF < 0.005	0.0728725
0.0051239	0.00500243	0.0052483	MAF < 0.005	0.0729223
0.00512355	0.00500206	0.00524797	MAF < 0.005	0.0729721
0.0051232	0.00500168	0.00524764	MAF < 0.005	0.0730219
0.00512285	0.00500131	0.00524731	MAF < 0.005	0.0730717
0.00512249	0.00500094	0.00524699	MAF < 0.005	0.0731215
0.00512214	0.00500057	0.00524666	MAF < 0.005	0.0731713
0.00512179	0.00500019	0.00524633	MAF < 0.005	0.0732211
0.00512144	0.00499982	0.005246	MAF < 0.005	0.0732709
0.00512109	0.00499945	0.00524567	MAF < 0.005	0.0733207
0.00512074	0.00499908	0.00524535	MAF < 0.005	0.0733705
0.00512039	0.00499871	0.00524502	MAF < 0.005	0.0734203
0.00512004	0.00499834	0.00524469	MAF < 0.005	0.0734701
0.00511969	0.00499797	0.00524437	MAF < 0.005	0.07352
0.00511934	0.0049976	0.00524404	MAF < 0.005	0.0735698
0.005119	0.00499723	0.00524372	MAF < 0.005	0.0736196
0.00511865	0.00499686	0.00524339	MAF < 0.005	0.0736694
0.0051183	0.00499649	0.00524306	MAF < 0.005	0.0737192
0.00511795	0.00499612	0.00524274	MAF < 0.005	0.073769
0.0051176	0.00499575	0.00524241	MAF < 0.005	0.0738188
0.00511726	0.00499538	0.00524209	MAF < 0.005	0.0738686
0.00511691	0.00499502	0.00524176	MAF < 0.005	0.0739184
0.00511656	0.00499465	0.00524144	MAF < 0.005	0.0739682
0.00511622	0.00499428	0.00524112	MAF < 0.005	0.074018
0.00511587	0.00499391	0.00524079	MAF < 0.005	0.0740678
0.00511553	0.00499355	0.00524047	MAF < 0.005	0.0741176
0.00511518	0.00499318	0.00524014	MAF < 0.005	0.0741674
0.00511483	0.00499281	0.00523982	MAF < 0.005	0.0742172
0.00511449	0.00499245	0.0052395	MAF < 0.005	0.074267
0.00511414	0.00499208	0.00523918	MAF < 0.005	0.0743168
0.0051138	0.00499172	0.00523885	MAF < 0.005	0.0743666
0.00511346	0.00499135	0.00523853	MAF < 0.005	0.0744164
0.00511311	0.00499099	0.00523821	MAF < 0.005	0.0744662
0.00511277	0.00499062	0.00523789	MAF < 0.005	0.0745161
0.00511242	0.00499026	0.00523757	MAF < 0.005	0.0745659
0.00511208	0.00498989	0.00523724	MAF < 0.005	0.0746157
0.00511174	0.00498953	0.00523692	MAF < 0.005	0.0746655
0.00511139	0.00498916	0.0052366	MAF < 0.005	0.0747153
0.00511105	0.0049888	0.00523628	MAF < 0.005	0.0747651
0.00511071	0.00498844	0.00523596	MAF < 0.005	0.0748149
0.00511037	0.00498807	0.00523564	MAF < 0.005	0.0748647
0.00511002	0.00498771	0.00523532	MAF < 0.005	0.0749145
0.00510968	0.00498735	0.005235	MAF < 0.005	0.0749643
0.00510934	0.00498699	0.00523468	MAF < 0.005	0.0750141
0.005109	0.00498662	0.00523436	MAF < 0.005	0.0750639
0.00510866	0.00498626	0.00523404	MAF < 0.005	0.0751137
0.00510832	0.0049859	0.00523373	MAF < 0.005	0.0751635
0.00510798	0.00498554	0.00523341	MAF < 0.005	0.0752133
0.00510764	0.00498518	0.00523309	MAF < 0.005	0.0752631
0.0051073	0.00498482	0.00523277	MAF < 0.005	0.0753129
0.00510696	0.00498446	0.00523245	MAF < 0.005	0.0753627
0.00510662	0.0049841	0.00523214	MAF < 0.005	0.0754125
0.00510628	0.00498374	0.00523182	MAF < 0.005	0.0754623
0.00510594	0.00498338	0.0052315	MAF < 0.005	0.0755122
0.0051056	0.00498302	0.00523119	MAF < 0.005	0.075562
0.00510527	0.00498266	0.00523087	MAF < 0.005	0.0756118
0.00510493	0.0049823	0.00523055	MAF < 0.005	0.0756616
0.00510459	0.00498194	0.00523024	MAF < 0.005	0.0757114
0.00510425	0.00498159	0.00522992	MAF < 0.005	0.0757612
0.00510391	0.00498123	0.00522961	MAF < 0.005	0.075811
0.00510358	0.00498087	0.00522929	MAF < 0.005	0.0758608
0.00510324	0.00498051	0.00522897	MAF < 0.005	0.0759106
0.0051029	0.00498015	0.00522866	MAF < 0.005	0.0759604
0.00510257	0.0049798	0.00522834	MAF < 0.005	0.0760102
0.00510223	0.00497944	0.00522803	MAF < 0.005	0.07606
0.00510189	0.00497909	0.00522771	MAF < 0.005	0.0761098
0.00510156	0.00497873	0.0052274	MAF < 0.005	0.0761596
0.00510122	0.00497837	0.00522709	MAF < 0.005	0.0762094
0.00510089	0.00497802	0.00522677	MAF < 0.005	0.0762592
0.00510055	0.00497766	0.00522646	MAF < 0.005	0.076309
0.00510022	0.00497731	0.00522615	MAF < 0.005	0.0763588
0.00509988	0.00497695	0.00522583	MAF < 0.005	0.0764086
0.00509955	0.0049766	0.00522552	MAF < 0.005	0.0764584
0.00509921	0.00497624	0.00522521	MAF < 0.005	0.0765083
0.00509888	0.00497589	0.0052249	MAF < 0.005	0.0765581
0.00509855	0.00497553	0.00522459	MAF < 0.005	0.0766079
0.00509821	0.00497518	0.00522427	MAF < 0.005	0.0766577
0.00509788	0.00497483	0.00522396	MAF < 0.005	0.0767075
0.00509755	0.00497447	0.00522365	MAF < 0.005	0.0767573
0.00509722	0.00497412	0.00522334	MAF < 0.005	0.0768071
0.00509688	0.00497377	0.00522303	MAF < 0.005	0.0768569
0.00509655	0.00497342	0.00522272	MAF < 0.005	0.0769067
0.00509622	0.00497306	0.00522241	MAF < 0.005	0.0769565
0.00509589	0.00497271	0.0052221	MAF < 0.005	0.0770063
0.00509555	0.00497236	0.00522179	MAF < 0.005	0.0770561
0.00509522	0.00497201	0.00522148	MAF < 0.005	0.0771059
0.00509489	0.00497166	0.00522117	MAF < 0.005	0.0771557
0.00509456	0.00497131	0.00522086	MAF < 0.005	0.0772055
0.00509423	0.00497096	0.00522055	MAF < 0.005	0.0772553
0.0050939	0.00497061	0.00522024	MAF < 0.005	0.0773051
0.00509357	0.00497026	0.00521993	MAF < 0.005	0.0773549
0.00509324	0.00496991	0.00521962	MAF < 0.005	0.0774047
0.00509291	0.00496956	0.00521931	MAF < 0.005	0.0774545
0.00509258	0.00496921	0.005219	MAF < 0.005	0.0775043
0.00509225	0.00496886	0.0052187	MAF < 0.005	0.0775542
0.00509192	0.00496851	0.00521839	MAF < 0.005	0.077604
0.0050916	0.00496816	0.00521808	MAF < 0.005	0.0776538
0.00509127	0.00496781	0.00521778	MAF < 0.005	0.0777036
0.00509094	0.00496746	0.00521747	MAF < 0.005	0.0777534
0.00509061	0.00496712	0.00521716	MAF < 0.005	0.0778032
0.00509028	0.00496677	0.00521686	MAF < 0.005	0.077853
0.00508996	0.00496642	0.00521655	MAF < 0.005	0.0779028
0.00508963	0.00496607	0.00521624	MAF < 0.005	0.0779526
0.0050893	0.00496573	0.00521594	MAF < 0.005	0.0780024
0.00508897	0.00496538	0.00521563	MAF < 0.005	0.0780522
0.00508865	0.00496503	0.00521532	MAF < 0.005	0.078102
0.00508832	0.00496469	0.00521502	MAF < 0.005	0.0781518
0.005088	0.00496434	0.00521471	MAF < 0.005	0.0782016
0.00508767	0.004964	0.00521441	MAF < 0.005	0.0782514
0.00508735	0.00496365	0.00521411	MAF < 0.005	0.0783012
0.00508702	0.00496331	0.0052138	MAF < 0.005	0.078351
0.00508669	0.00496296	0.0052135	MAF < 0.005	0.0784008
0.00508637	0.00496262	0.00521319	MAF < 0.005	0.0784506
0.00508604	0.00496227	0.00521289	MAF < 0.005	0.0785004
0.00508572	0.00496193	0.00521258	MAF < 0.005	0.0785503
0.0050854	0.00496158	0.00521228	MAF < 0.005	0.0786001
0.00508507	0.00496124	0.00521198	MAF < 0.005	0.0786499
0.00508475	0.0049609	0.00521168	MAF < 0.005	0.0786997
0.00508442	0.00496055	0.00521137	MAF < 0.005	0.0787495
0.0050841	0.00496021	0.00521107	MAF < 0.005	0.0787993
0.00508378	0.00495987	0.00521077	MAF < 0.005	0.0788491
0.00508345	0.00495952	0.00521047	MAF < 0.005	0.0788989
0.00508313	0.00495918	0.00521016	MAF < 0.005	0.0789487
0.00508281	0.00495884	0.00520986	MAF < 0.005	0.0789985
0.00508249	0.0049585	0.00520956	MAF < 0.005	0.0790483
0.00508216	0.00495816	0.00520926	MAF < 0.005	0.0790981
0.00508184	0.00495781	0.00520896	MAF < 0.005	0.0791479
0.00508152	0.00495747	0.00520866	MAF < 0.005	0.0791977
0.0050812	0.00495713	0.00520836	MAF < 0.005	0.0792475
0.00508088	0.00495679	0.00520806	MAF < 0.005	0.0792973
0.00508056	0.00495645	0.00520776	MAF < 0.005	0.0793471
0.00508024	0.00495611	0.00520746	MAF < 0.005	0.0793969
0.00507992	0.00495577	0.00520716	MAF < 0.005	0.0794467
0.0050796	0.00495543	0.00520686	MAF < 0.005	0.0794965
0.00507928	0.00495509	0.00520656	MAF < 0.005	0.0795464
0.00507896	0.00495475	0.00520626	MAF < 0.005	0.0795962
0.00507864	0.00495441	0.00520596	MAF < 0.005	0.079646
0.00507832	0.00495407	0.00520566	MAF < 0.005	0.0796958
0.005078	0.00495374	0.00520536	MAF < 0.005	0.0797456
0.00507768	0.0049534	0.00520506	MAF < 0.005	0.0797954
0.00507736	0.00495306	0.00520477	MAF < 0.005	0.0798452
0.00507704	0.00495272	0.00520447	MAF < 0.005	0.079895
0.00507672	0.00495238	0.00520417	MAF < 0.005	0.0799448
0.00507641	0.00495205	0.00520387	MAF < 0.005	0.0799946
0.00507609	0.00495171	0.00520358	MAF < 0.005	0.0800444
0.00507577	0.00495137	0.00520328	MAF < 0.005	0.0800942
0.00507545	0.00495104	0.00520298	MAF < 0.005	0.080144
0.00507514	0.0049507	0.00520268	MAF < 0.005	0.0801938
0.00507482	0.00495036	0.00520239	MAF < 0.005	0.0802436
0.0050745	0.00495003	0.00520209	MAF < 0.005	0.0802934
0.00507419	0.00494969	0.0052018	MAF < 0.005	0.0803432
0.00507387	0.00494935	0.0052015	MAF < 0.005	0.080393
0.00507355	0.00494902	0.0052012	MAF < 0.005	0.0804428
0.00507324	0.00494869	0.00520091	MAF < 0.005	0.0804926
0.00507292	0.00494835	0.00520061	MAF < 0.005	0.0805425
0.00507261	0.00494802	0.00520032	MAF < 0.005	0.0805923
0.00507229	0.00494768	0.00520002	MAF < 0.005	0.0806421
0.00507198	0.00494735	0.00519973	MAF < 0.005	0.0806919
0.00507166	0.00494701	0.00519943	MAF < 0.005	0.0807417
0.00507135	0.00494668	0.00519914	MAF < 0.005	0.0807915
0.00507103	0.00494635	0.00519884	MAF < 0.005	0.0808413
0.00507072	0.00494601	0.00519855	MAF < 0.005	0.0808911
0.0050704	0.00494568	0.00519826	MAF < 0.005	0.0809409
0.00507009	0.00494535	0.00519796	MAF < 0.005	0.0809907
0.00506978	0.00494501	0.00519767	MAF < 0.005	0.0810405
0.00506946	0.00494468	0.00519738	MAF < 0.005	0.0810903
0.00506915	0.00494435	0.00519708	MAF < 0.005	0.0811401
0.00506884	0.00494402	0.00519679	MAF < 0.005	0.0811899
0.00506852	0.00494368	0.0051965	MAF < 0.005	0.0812397
0.00506821	0.00494335	0.00519621	MAF < 0.005	0.0812895
0.0050679	0.00494302	0.00519591	MAF < 0.005	0.0813393
0.00506759	0.00494269	0.00519562	MAF < 0.005	0.0813891
0.00506728	0.00494236	0.00519533	MAF < 0.005	0.0814389
0.00506696	0.00494203	0.00519504	MAF < 0.005	0.0814887
0.00506665	0.0049417	0.00519475	MAF < 0.005	0.0815386
0.00506634	0.00494137	0.00519446	MAF < 0.005	0.0815884
0.00506603	0.00494104	0.00519416	MAF < 0.005	0.0816382
0.00506572	0.00494071	0.00519387	MAF < 0.005	0.081688
0.00506541	0.00494038	0.00519358	MAF < 0.005	0.0817378
0.0050651	0.00494005	0.00519329	MAF < 0.005	0.0817876
0.00506479	0.00493972	0.005193	MAF < 0.005	0.0818374
0.00506448	0.00493939	0.00519271	MAF < 0.005	0.0818872
0.00506417	0.00493906	0.00519242	MAF < 0.005	0.081937
0.00506386	0.00493874	0.00519213	MAF < 0.005	0.0819868
0.00506355	0.00493841	0.00519184	MAF < 0.005	0.0820366
0.00506324	0.00493808	0.00519155	MAF < 0.005	0.0820864
0.00506293	0.00493775	0.00519127	MAF < 0.005	0.0821362
0.00506262	0.00493742	0.00519098	MAF < 0.005	0.082186
0.00506231	0.0049371	0.00519069	MAF < 0.005	0.0822358
0.005062	0.00493677	0.0051904	MAF < 0.005	0.0822856
0.0050617	0.00493644	0.00519011	MAF < 0.005	0.0823354
0.00506139	0.00493612	0.00518982	MAF < 0.005	0.0823852
0.00506108	0.00493579	0.00518954	MAF < 0.005	0.082435
0.00506077	0.00493546	0.00518925	MAF < 0.005	0.0824848
0.00506047	0.00493514	0.00518896	MAF < 0.005	0.0825347
0.00506016	0.00493481	0.00518867	MAF < 0.005	0.0825845
0.00505985	0.00493449	0.00518839	MAF < 0.005	0.0826343
0.00505955	0.00493416	0.0051881	MAF < 0.005	0.0826841
0.00505924	0.00493384	0.00518781	MAF < 0.005	0.0827339
0.00505893	0.00493351	0.00518753	MAF < 0.005	0.0827837
0.00505863	0.00493319	0.00518724	MAF < 0.005	0.0828335
0.00505832	0.00493286	0.00518695	MAF < 0.005	0.0828833
0.00505801	0.00493254	0.00518667	MAF < 0.005	0.0829331
0.00505771	0.00493221	0.00518638	MAF < 0.005	0.0829829
0.0050574	0.00493189	0.0051861	MAF < 0.005	0.0830327
0.0050571	0.00493157	0.00518581	MAF < 0.005	0.0830825
0.00505679	0.00493124	0.00518553	MAF < 0.005	0.0831323
0.00505649	0.00493092	0.00518524	MAF < 0.005	0.0831821
0.00505619	0.0049306	0.00518496	MAF < 0.005	0.0832319
0.00505588	0.00493027	0.00518467	MAF < 0.005	0.0832817
0.00505558	0.00492995	0.00518439	MAF < 0.005	0.0833315
0.00505527	0.00492963	0.0051841	MAF < 0.005	0.0833813
0.00505497	0.00492931	0.00518382	MAF < 0.005	0.0834311
0.00505467	0.00492898	0.00518354	MAF < 0.005	0.0834809
0.00505436	0.00492866	0.00518325	MAF < 0.005	0.0835308
0.00505406	0.00492834	0.00518297	MAF < 0.005	0.0835806
0.00505376	0.00492802	0.00518268	MAF < 0.005	0.0836304
0.00505345	0.0049277	0.0051824	MAF < 0.005	0.0836802
0.00505315	0.00492738	0.00518212	MAF < 0.005	0.08373
0.00505285	0.00492706	0.00518184	MAF < 0.005	0.0837798
0.00505255	0.00492674	0.00518155	MAF < 0.005	0.0838296
0.00505225	0.00492642	0.00518127	MAF < 0.005	0.0838794
0.00505194	0.0049261	0.00518099	MAF < 0.005	0.0839292
0.00505164	0.00492578	0.00518071	MAF < 0.005	0.083979
0.00505134	0.00492546	0.00518042	MAF < 0.005	0.0840288
0.00505104	0.00492514	0.00518014	MAF < 0.005	0.0840786
0.00505074	0.00492482	0.00517986	MAF < 0.005	0.0841284
0.00505044	0.0049245	0.00517958	MAF < 0.005	0.0841782
0.00505014	0.00492418	0.0051793	MAF < 0.005	0.084228
0.00504984	0.00492386	0.00517902	MAF < 0.005	0.0842778
0.00504954	0.00492354	0.00517874	MAF < 0.005	0.0843276
0.00504924	0.00492322	0.00517846	MAF < 0.005	0.0843774
0.00504894	0.00492291	0.00517818	MAF < 0.005	0.0844272
0.00504864	0.00492259	0.0051779	MAF < 0.005	0.084477
0.00504834	0.00492227	0.00517761	MAF < 0.005	0.0845269
0.00504804	0.00492196	0.00517733	MAF < 0.005	0.0845767
0.00504774	0.00492164	0.00517706	MAF < 0.005	0.0846265
0.00504744	0.00492132	0.00517678	MAF < 0.005	0.0846763
0.00504714	0.004921	0.0051765	MAF < 0.005	0.0847261
0.00504684	0.00492069	0.00517622	MAF < 0.005	0.0847759
0.00504655	0.00492037	0.00517594	MAF < 0.005	0.0848257
0.00504625	0.00492005	0.00517566	MAF < 0.005	0.0848755
0.00504595	0.00491974	0.00517538	MAF < 0.005	0.0849253
0.00504565	0.00491942	0.0051751	MAF < 0.005	0.0849751
0.00504535	0.00491911	0.00517483	MAF < 0.005	0.0850249
0.00504506	0.00491879	0.00517455	MAF < 0.005	0.0850747
0.00504476	0.00491848	0.00517427	MAF < 0.005	0.0851245
0.00504446	0.00491816	0.00517399	MAF < 0.005	0.0851743
0.00504417	0.00491785	0.00517371	MAF < 0.005	0.0852241
0.00504387	0.00491753	0.00517344	MAF < 0.005	0.0852739
0.00504357	0.00491722	0.00517316	MAF < 0.005	0.0853237
0.00504328	0.00491691	0.00517288	MAF < 0.005	0.0853735
0.00504298	0.00491659	0.00517261	MAF < 0.005	0.0854233
0.00504269	0.00491628	0.00517233	MAF < 0.005	0.0854731
0.00504239	0.00491596	0.00517205	MAF < 0.005	0.085523
0.00504209	0.00491565	0.00517178	MAF < 0.005	0.0855728
0.0050418	0.00491534	0.0051715	MAF < 0.005	0.0856226
0.0050415	0.00491502	0.00517122	MAF < 0.005	0.0856724
0.00504121	0.00491471	0.00517095	MAF < 0.005	0.0857222
0.00504092	0.0049144	0.00517067	MAF < 0.005	0.085772
0.00504062	0.00491409	0.0051704	MAF < 0.005	0.0858218
0.00504033	0.00491377	0.00517012	MAF < 0.005	0.0858716
0.00504003	0.00491346	0.00516985	MAF < 0.005	0.0859214
0.00503974	0.00491315	0.00516957	MAF < 0.005	0.0859712
0.00503945	0.00491284	0.0051693	MAF < 0.005	0.086021
0.00503915	0.00491253	0.00516902	MAF < 0.005	0.0860708
0.00503886	0.00491222	0.00516875	MAF < 0.005	0.0861206
0.00503857	0.00491191	0.00516847	MAF < 0.005	0.0861704
0.00503827	0.0049116	0.0051682	MAF < 0.005	0.0862202
0.00503798	0.00491129	0.00516793	MAF < 0.005	0.08627
0.00503769	0.00491097	0.00516765	MAF < 0.005	0.0863198
0.0050374	0.00491066	0.00516738	MAF < 0.005	0.0863696
0.0050371	0.00491036	0.00516711	MAF < 0.005	0.0864194
0.00503681	0.00491005	0.00516683	MAF < 0.005	0.0864692
0.00503652	0.00490974	0.00516656	MAF < 0.005	0.0865191
0.00503623	0.00490943	0.00516629	MAF < 0.005	0.0865689
0.00503594	0.00490912	0.00516601	MAF < 0.005	0.0866187
0.00503565	0.00490881	0.00516574	MAF < 0.005	0.0866685
0.00503535	0.0049085	0.00516547	MAF < 0.005	0.0867183
0.00503506	0.00490819	0.0051652	MAF < 0.005	0.0867681
0.00503477	0.00490788	0.00516493	MAF < 0.005	0.0868179
0.00503448	0.00490757	0.00516465	MAF < 0.005	0.0868677
0.00503419	0.00490727	0.00516438	MAF < 0.005	0.0869175
0.0050339	0.00490696	0.00516411	MAF < 0.005	0.0869673
0.00503361	0.00490665	0.00516384	MAF < 0.005	0.0870171
0.00503332	0.00490635	0.00516357	MAF < 0.005	0.0870669
0.00503303	0.00490604	0.0051633	MAF < 0.005	0.0871167
0.00503274	0.00490573	0.00516303	MAF < 0.005	0.0871665
0.00503245	0.00490542	0.00516276	MAF < 0.005	0.0872163
0.00503216	0.00490512	0.00516249	MAF < 0.005	0.0872661
0.00503188	0.00490481	0.00516222	MAF < 0.005	0.0873159
0.00503159	0.0049045	0.00516195	MAF < 0.005	0.0873657
0.0050313	0.0049042	0.00516168	MAF < 0.005	0.0874155
0.00503101	0.00490389	0.00516141	MAF < 0.005	0.0874653
0.00503072	0.00490359	0.00516114	MAF < 0.005	0.0875152
0.00503043	0.00490328	0.00516087	MAF < 0.005	0.087565
0.00503015	0.00490298	0.0051606	MAF < 0.005	0.0876148
0.00502986	0.00490267	0.00516033	MAF < 0.005	0.0876646
0.00502957	0.00490237	0.00516006	MAF < 0.005	0.0877144
0.00502928	0.00490206	0.00515979	MAF < 0.005	0.0877642
0.005029	0.00490176	0.00515952	MAF < 0.005	0.087814
0.00502871	0.00490145	0.00515925	MAF < 0.005	0.0878638
0.00502842	0.00490115	0.00515899	MAF < 0.005	0.0879136
0.00502814	0.00490085	0.00515872	MAF < 0.005	0.0879634
0.00502785	0.00490054	0.00515845	MAF < 0.005	0.0880132
0.00502757	0.00490024	0.00515818	MAF < 0.005	0.088063
0.00502728	0.00489994	0.00515791	MAF < 0.005	0.0881128
0.00502699	0.00489963	0.00515765	MAF < 0.005	0.0881626
0.00502671	0.00489933	0.00515738	MAF < 0.005	0.0882124
0.00502642	0.00489903	0.00515711	MAF < 0.005	0.0882622
0.00502614	0.00489872	0.00515685	MAF < 0.005	0.088312
0.00502585	0.00489842	0.00515658	MAF < 0.005	0.0883618
0.00502557	0.00489812	0.00515631	MAF < 0.005	0.0884116
0.00502528	0.00489782	0.00515605	MAF < 0.005	0.0884614
0.005025	0.00489751	0.00515578	MAF < 0.005	0.0885113
0.00502471	0.00489721	0.00515552	MAF < 0.005	0.0885611
0.00502443	0.00489691	0.00515525	MAF < 0.005	0.0886109
0.00502414	0.00489661	0.00515498	MAF < 0.005	0.0886607
0.00502386	0.00489631	0.00515472	MAF < 0.005	0.0887105
0.00502358	0.00489601	0.00515445	MAF < 0.005	0.0887603
0.00502329	0.00489571	0.00515419	MAF < 0.005	0.0888101
0.00502301	0.00489541	0.00515392	MAF < 0.005	0.0888599
0.00502273	0.00489511	0.00515366	MAF < 0.005	0.0889097
0.00502244	0.00489481	0.00515339	MAF < 0.005	0.0889595
0.00502216	0.00489451	0.00515313	MAF < 0.005	0.0890093
0.00502188	0.00489421	0.00515286	MAF < 0.005	0.0890591
0.0050216	0.00489391	0.0051526	MAF < 0.005	0.0891089
0.00502131	0.00489361	0.00515234	MAF < 0.005	0.0891587
0.00502103	0.00489331	0.00515207	MAF < 0.005	0.0892085
0.00502075	0.00489301	0.00515181	MAF < 0.005	0.0892583
0.00502047	0.00489271	0.00515154	MAF < 0.005	0.0893081
0.00502019	0.00489241	0.00515128	MAF < 0.005	0.0893579
0.0050199	0.00489211	0.00515102	MAF < 0.005	0.0894077
0.00501962	0.00489181	0.00515075	MAF < 0.005	0.0894575
0.00501934	0.00489152	0.00515049	MAF < 0.005	0.0895074
0.00501906	0.00489122	0.00515023	MAF < 0.005	0.0895572
0.00501878	0.00489092	0.00514997	MAF < 0.005	0.089607
0.0050185	0.00489062	0.0051497	MAF < 0.005	0.0896568
0.00501822	0.00489033	0.00514944	MAF < 0.005	0.0897066
0.00501794	0.00489003	0.00514918	MAF < 0.005	0.0897564
0.00501766	0.00488973	0.00514892	MAF < 0.005	0.0898062
0.00501738	0.00488944	0.00514866	MAF < 0.005	0.089856
0.0050171	0.00488914	0.00514839	MAF < 0.005	0.0899058
0.00501682	0.00488884	0.00514813	MAF < 0.005	0.0899556
0.00501654	0.00488855	0.00514787	MAF < 0.005	0.0900054
0.00501626	0.00488825	0.00514761	MAF < 0.005	0.0900552
0.00501598	0.00488795	0.00514735	MAF < 0.005	0.090105
0.0050157	0.00488766	0.00514709	MAF < 0.005	0.0901548
0.00501542	0.00488736	0.00514683	MAF < 0.005	0.0902046
0.00501515	0.00488707	0.00514657	MAF < 0.005	0.0902544
0.00501487	0.00488677	0.00514631	MAF < 0.005	0.0903042
0.00501459	0.00488648	0.00514605	MAF < 0.005	0.090354
0.00501431	0.00488618	0.00514578	MAF < 0.005	0.0904038
0.00501403	0.00488589	0.00514552	MAF < 0.005	0.0904536
0.00501376	0.00488559	0.00514527	MAF < 0.005	0.0905034
0.00501348	0.0048853	0.00514501	MAF < 0.005	0.0905533
0.0050132	0.004885	0.00514475	MAF < 0.005	0.0906031
0.00501292	0.00488471	0.00514449	MAF < 0.005	0.0906529
0.00501265	0.00488442	0.00514423	MAF < 0.005	0.0907027
0.00501237	0.00488412	0.00514397	MAF < 0.005	0.0907525
0.00501209	0.00488383	0.00514371	MAF < 0.005	0.0908023
0.00501182	0.00488354	0.00514345	MAF < 0.005	0.0908521
0.00501154	0.00488324	0.00514319	MAF < 0.005	0.0909019
0.00501126	0.00488295	0.00514293	MAF < 0.005	0.0909517
0.00501099	0.00488266	0.00514268	MAF < 0.005	0.0910015
0.00501071	0.00488236	0.00514242	MAF < 0.005	0.0910513
0.00501044	0.00488207	0.00514216	MAF < 0.005	0.0911011
0.00501016	0.00488178	0.0051419	MAF < 0.005	0.0911509
0.00500989	0.00488149	0.00514165	MAF < 0.005	0.0912007
0.00500961	0.0048812	0.00514139	MAF < 0.005	0.0912505
0.00500934	0.0048809	0.00514113	MAF < 0.005	0.0913003
0.00500906	0.00488061	0.00514087	MAF < 0.005	0.0913501
0.00500879	0.00488032	0.00514062	MAF < 0.005	0.0913999
0.00500851	0.00488003	0.00514036	MAF < 0.005	0.0914497
0.00500824	0.00487974	0.0051401	MAF < 0.005	0.0914995
0.00500796	0.00487945	0.00513985	MAF < 0.005	0.0915494
0.00500769	0.00487916	0.00513959	MAF < 0.005	0.0915992
0.00500742	0.00487887	0.00513933	MAF < 0.005	0.091649
0.00500714	0.00487858	0.00513908	MAF < 0.005	0.0916988
0.00500687	0.00487829	0.00513882	MAF < 0.005	0.0917486
0.00500659	0.004878	0.00513857	MAF < 0.005	0.0917984
0.00500632	0.00487771	0.00513831	MAF < 0.005	0.0918482
0.00500605	0.00487742	0.00513805	MAF < 0.005	0.091898
0.00500578	0.00487713	0.0051378	MAF < 0.005	0.0919478
0.0050055	0.00487684	0.00513754	MAF < 0.005	0.0919976
0.00500523	0.00487655	0.00513729	MAF < 0.005	0.0920474
0.00500496	0.00487626	0.00513703	MAF < 0.005	0.0920972
0.00500469	0.00487597	0.00513678	MAF < 0.005	0.092147
0.00500441	0.00487568	0.00513653	MAF < 0.005	0.0921968
0.00500414	0.0048754	0.00513627	MAF < 0.005	0.0922466
0.00500387	0.00487511	0.00513602	MAF < 0.005	0.0922964
0.0050036	0.00487482	0.00513576	MAF < 0.005	0.0923462
0.00500333	0.00487453	0.00513551	MAF < 0.005	0.092396
0.00500306	0.00487424	0.00513526	MAF < 0.005	0.0924458
0.00500279	0.00487396	0.005135	MAF < 0.005	0.0924956
0.00500251	0.00487367	0.00513475	MAF < 0.005	0.0925455
0.00500224	0.00487338	0.00513449	MAF < 0.005	0.0925953
0.00500197	0.0048731	0.00513424	MAF < 0.005	0.0926451
0.0050017	0.00487281	0.00513399	MAF < 0.005	0.0926949
0.00500143	0.00487252	0.00513374	MAF < 0.005	0.0927447
0.00500116	0.00487223	0.00513348	MAF < 0.005	0.0927945
0.00500089	0.00487195	0.00513323	MAF < 0.005	0.0928443
0.00500062	0.00487166	0.00513298	MAF < 0.005	0.0928941
0.00500035	0.00487138	0.00513273	MAF < 0.005	0.0929439
0.00500008	0.00487109	0.00513247	MAF < 0.005	0.0929937
0.00499981	0.0048708	0.00513222	MAF < 0.005	0.0930435
0.00499954	0.00487052	0.00513197	MAF < 0.005	0.0930933
0.00499928	0.00487023	0.00513172	MAF < 0.005	0.0931431
0.00499901	0.00486995	0.00513147	MAF < 0.005	0.0931929
0.00499874	0.00486966	0.00513121	MAF < 0.005	0.0932427
0.00499847	0.00486938	0.00513096	MAF < 0.005	0.0932925
0.0049982	0.00486909	0.00513071	MAF < 0.005	0.0933423
0.00499793	0.00486881	0.00513046	MAF < 0.005	0.0933921
0.00499766	0.00486853	0.00513021	MAF < 0.005	0.0934419
0.0049974	0.00486824	0.00512996	MAF < 0.005	0.0934917
0.00499713	0.00486796	0.00512971	MAF < 0.005	0.0935416
0.00499686	0.00486767	0.00512946	MAF < 0.005	0.0935914
0.00499659	0.00486739	0.00512921	MAF < 0.005	0.0936412
0.00499633	0.00486711	0.00512896	MAF < 0.005	0.093691
0.00499606	0.00486682	0.00512871	MAF < 0.005	0.0937408
0.00499579	0.00486654	0.00512846	MAF < 0.005	0.0937906
0.00499552	0.00486626	0.00512821	MAF < 0.005	0.0938404
0.00499526	0.00486597	0.00512796	MAF < 0.005	0.0938902
0.00499499	0.00486569	0.00512771	MAF < 0.005	0.09394
0.00499473	0.00486541	0.00512746	MAF < 0.005	0.0939898
0.00499446	0.00486513	0.00512721	MAF < 0.005	0.0940396
0.00499419	0.00486484	0.00512696	MAF < 0.005	0.0940894
0.00499393	0.00486456	0.00512671	MAF < 0.005	0.0941392
0.00499366	0.00486428	0.00512647	MAF < 0.005	0.094189
0.0049934	0.004864	0.00512622	MAF < 0.005	0.0942388
0.00499313	0.00486372	0.00512597	MAF < 0.005	0.0942886
0.00499286	0.00486344	0.00512572	MAF < 0.005	0.0943384
0.0049926	0.00486316	0.00512547	MAF < 0.005	0.0943882
0.00499233	0.00486287	0.00512522	MAF < 0.005	0.094438
0.00499207	0.00486259	0.00512498	MAF < 0.005	0.0944878
0.00499181	0.00486231	0.00512473	MAF < 0.005	0.0945377
0.00499154	0.00486203	0.00512448	MAF < 0.005	0.0945875
0.00499128	0.00486175	0.00512424	MAF < 0.005	0.0946373
0.00499101	0.00486147	0.00512399	MAF < 0.005	0.0946871
0.00499075	0.00486119	0.00512374	MAF < 0.005	0.0947369
0.00499048	0.00486091	0.00512349	MAF < 0.005	0.0947867
0.00499022	0.00486063	0.00512325	MAF < 0.005	0.0948365
0.00498996	0.00486035	0.005123	MAF < 0.005	0.0948863
0.00498969	0.00486007	0.00512275	MAF < 0.005	0.0949361
0.00498943	0.00485979	0.00512251	MAF < 0.005	0.0949859
0.00498917	0.00485951	0.00512226	MAF < 0.005	0.0950357
0.0049889	0.00485923	0.00512201	MAF < 0.005	0.0950855
0.00498864	0.00485896	0.00512177	MAF < 0.005	0.0951353
0.00498838	0.00485868	0.00512152	MAF < 0.005	0.0951851
0.00498812	0.0048584	0.00512128	MAF < 0.005	0.0952349
0.00498785	0.00485812	0.00512103	MAF < 0.005	0.0952847
0.00498759	0.00485784	0.00512079	MAF < 0.005	0.0953345
0.00498733	0.00485757	0.00512054	MAF < 0.005	0.0953843
0.00498707	0.00485729	0.0051203	MAF < 0.005	0.0954341
0.00498681	0.00485701	0.00512005	MAF < 0.005	0.0954839
0.00498654	0.00485673	0.00511981	MAF < 0.005	0.0955338
0.00498628	0.00485645	0.00511956	MAF < 0.005	0.0955836
0.00498602	0.00485618	0.00511932	MAF < 0.005	0.0956334
0.00498576	0.0048559	0.00511907	MAF < 0.005	0.0956832
0.0049855	0.00485562	0.00511883	MAF < 0.005	0.095733
0.00498524	0.00485535	0.00511859	MAF < 0.005	0.0957828
0.00498498	0.00485507	0.00511834	MAF < 0.005	0.0958326
0.00498472	0.0048548	0.0051181	MAF < 0.005	0.0958824
0.00498446	0.00485452	0.00511785	MAF < 0.005	0.0959322
0.0049842	0.00485424	0.00511761	MAF < 0.005	0.095982
0.00498394	0.00485397	0.00511737	MAF < 0.005	0.0960318
0.00498368	0.00485369	0.00511712	MAF < 0.005	0.0960816
0.00498342	0.00485341	0.00511688	MAF < 0.005	0.0961314
0.00498316	0.00485314	0.00511664	MAF < 0.005	0.0961812
0.0049829	0.00485286	0.0051164	MAF < 0.005	0.096231
0.00498264	0.00485259	0.00511615	MAF < 0.005	0.0962808
0.00498238	0.00485232	0.00511591	MAF < 0.005	0.0963306
0.00498212	0.00485204	0.00511567	MAF < 0.005	0.0963804
0.00498186	0.00485177	0.00511542	MAF < 0.005	0.0964302
0.0049816	0.00485149	0.00511518	MAF < 0.005	0.09648
0.00498134	0.00485122	0.00511494	MAF < 0.005	0.0965299
0.00498108	0.00485094	0.0051147	MAF < 0.005	0.0965797
0.00498083	0.00485067	0.00511446	MAF < 0.005	0.0966295
0.00498057	0.0048504	0.00511422	MAF < 0.005	0.0966793
0.00498031	0.00485012	0.00511397	MAF < 0.005	0.0967291
0.00498005	0.00484985	0.00511373	MAF < 0.005	0.0967789
0.00497979	0.00484957	0.00511349	MAF < 0.005	0.0968287
0.00497954	0.0048493	0.00511325	MAF < 0.005	0.0968785
0.00497928	0.00484903	0.00511301	MAF < 0.005	0.0969283
0.00497902	0.00484875	0.00511277	MAF < 0.005	0.0969781
0.00497876	0.00484848	0.00511253	MAF < 0.005	0.0970279
0.00497851	0.00484821	0.00511229	MAF < 0.005	0.0970777
0.00497825	0.00484794	0.00511205	MAF < 0.005	0.0971275
0.00497799	0.00484767	0.00511181	MAF < 0.005	0.0971773
0.00497774	0.00484739	0.00511157	MAF < 0.005	0.0972271
0.00497748	0.00484712	0.00511133	MAF < 0.005	0.0972769
0.00497722	0.00484685	0.00511109	MAF < 0.005	0.0973267
0.00497697	0.00484658	0.00511085	MAF < 0.005	0.0973765
0.00497671	0.00484631	0.00511061	MAF < 0.005	0.0974263
0.00497646	0.00484603	0.00511037	MAF < 0.005	0.0974761
0.0049762	0.00484576	0.00511013	MAF < 0.005	0.097526
0.00497594	0.00484549	0.00510989	MAF < 0.005	0.0975758
0.00497569	0.00484522	0.00510965	MAF < 0.005	0.0976256
0.00497543	0.00484495	0.00510941	MAF < 0.005	0.0976754
0.00497518	0.00484468	0.00510917	MAF < 0.005	0.0977252
0.00497492	0.00484441	0.00510894	MAF < 0.005	0.097775
0.00497467	0.00484414	0.0051087	MAF < 0.005	0.0978248
0.00497441	0.00484387	0.00510846	MAF < 0.005	0.0978746
0.00497416	0.0048436	0.00510822	MAF < 0.005	0.0979244
0.0049739	0.00484333	0.00510798	MAF < 0.005	0.0979742
0.00497365	0.00484306	0.00510774	MAF < 0.005	0.098024
0.0049734	0.00484279	0.00510751	MAF < 0.005	0.0980738
0.00497314	0.00484252	0.00510727	MAF < 0.005	0.0981236
0.00497289	0.00484225	0.00510703	MAF < 0.005	0.0981734
0.00497263	0.00484198	0.00510679	MAF < 0.005	0.0982232
0.00497238	0.00484171	0.00510656	MAF < 0.005	0.098273
0.00497213	0.00484144	0.00510632	MAF < 0.005	0.0983228
0.00497187	0.00484118	0.00510608	MAF < 0.005	0.0983726
0.00497162	0.00484091	0.00510585	MAF < 0.005	0.0984224
0.00497137	0.00484064	0.00510561	MAF < 0.005	0.0984722
0.00497111	0.00484037	0.00510537	MAF < 0.005	0.0985221
0.00497086	0.0048401	0.00510514	MAF < 0.005	0.0985719
0.00497061	0.00483983	0.0051049	MAF < 0.005	0.0986217
0.00497036	0.00483957	0.00510466	MAF < 0.005	0.0986715
0.0049701	0.0048393	0.00510443	MAF < 0.005	0.0987213
0.00496985	0.00483903	0.00510419	MAF < 0.005	0.0987711
0.0049696	0.00483877	0.00510395	MAF < 0.005	0.0988209
0.00496935	0.0048385	0.00510372	MAF < 0.005	0.0988707
0.0049691	0.00483823	0.00510348	MAF < 0.005	0.0989205
0.00496884	0.00483796	0.00510325	MAF < 0.005	0.0989703
0.00496859	0.0048377	0.00510301	MAF < 0.005	0.0990201
0.00496834	0.00483743	0.00510278	MAF < 0.005	0.0990699
0.00496809	0.00483716	0.00510254	MAF < 0.005	0.0991197
0.00496784	0.0048369	0.00510231	MAF < 0.005	0.0991695
0.00496759	0.00483663	0.00510207	MAF < 0.005	0.0992193
0.00496734	0.00483637	0.00510184	MAF < 0.005	0.0992691
0.00496709	0.0048361	0.0051016	MAF < 0.005	0.0993189
0.00496684	0.00483583	0.00510137	MAF < 0.005	0.0993687
0.00496659	0.00483557	0.00510113	MAF < 0.005	0.0994185
0.00496633	0.0048353	0.0051009	MAF < 0.005	0.0994683
0.00496609	0.00483504	0.00510067	MAF < 0.005	0.0995182
0.00496584	0.00483477	0.00510043	MAF < 0.005	0.099568
0.00496558	0.00483451	0.0051002	MAF < 0.005	0.0996178
0.00496534	0.00483424	0.00509996	MAF < 0.005	0.0996676
0.00496509	0.00483398	0.00509973	MAF < 0.005	0.0997174
0.00496484	0.00483371	0.0050995	MAF < 0.005	0.0997672
0.00496459	0.00483345	0.00509927	MAF < 0.005	0.099817
0.00496434	0.00483319	0.00509903	MAF < 0.005	0.0998668
0.00496409	0.00483292	0.0050988	MAF < 0.005	0.0999166
0.00496384	0.00483266	0.00509857	MAF < 0.005	0.0999664
0.00496359	0.00483239	0.00509833	MAF < 0.005	0.100016
0.00496334	0.00483213	0.0050981	MAF < 0.005	0.100066
0.00496309	0.00483187	0.00509787	MAF < 0.005	0.100116
0.00496285	0.0048316	0.00509763	MAF < 0.005	0.100166
0.0049626	0.00483134	0.0050974	MAF < 0.005	0.100215
0.00496235	0.00483108	0.00509717	MAF < 0.005	0.100265
0.0049621	0.00483081	0.00509694	MAF < 0.005	0.100315
0.00496185	0.00483055	0.00509671	MAF < 0.005	0.100365
0.00496161	0.00483029	0.00509647	MAF < 0.005	0.100415
0.00496136	0.00483003	0.00509624	MAF < 0.005	0.100464
0.00496111	0.00482976	0.00509601	MAF < 0.005	0.100514
0.00496086	0.0048295	0.00509578	MAF < 0.005	0.100564
0.00496062	0.00482924	0.00509555	MAF < 0.005	0.100614
0.00496037	0.00482898	0.00509532	MAF < 0.005	0.100664
0.00496012	0.00482872	0.00509509	MAF < 0.005	0.100713
0.00495988	0.00482845	0.00509486	MAF < 0.005	0.100763
0.00495963	0.00482819	0.00509463	MAF < 0.005	0.100813
0.00495938	0.00482793	0.00509439	MAF < 0.005	0.100863
0.00495914	0.00482767	0.00509417	MAF < 0.005	0.100913
0.00495889	0.00482741	0.00509393	MAF < 0.005	0.100962
0.00495865	0.00482715	0.0050937	MAF < 0.005	0.101012
0.0049584	0.00482689	0.00509347	MAF < 0.005	0.101062
0.00495815	0.00482663	0.00509324	MAF < 0.005	0.101112
0.00495791	0.00482637	0.00509301	MAF < 0.005	0.101162
0.00495766	0.00482611	0.00509278	MAF < 0.005	0.101212
0.00495742	0.00482585	0.00509256	MAF < 0.005	0.101261
0.00495717	0.00482559	0.00509233	MAF < 0.005	0.101311
0.00495693	0.00482533	0.0050921	MAF < 0.005	0.101361
0.00495668	0.00482507	0.00509187	MAF < 0.005	0.101411
0.00495644	0.00482481	0.00509164	MAF < 0.005	0.101461
0.00495619	0.00482455	0.00509141	MAF < 0.005	0.10151
[truncated: 28,001 more rows]

## Sheet: ST7
w	l	gamma	gamma_se	gamma_upper	gamma_lower
0	-761976	-0.0749532	0.00164803	-0.0717231	-0.0781833
0.01	-761789	-0.0833447	0.00169842	-0.0800158	-0.0866736
0.02	-761648	-0.0893457	0.00173076	-0.0859534	-0.0927379
0.03	-761530	-0.0941556	0.00175468	-0.0907164	-0.0975947
0.04	-761428	-0.098208	0.00177348	-0.0947319	-0.101684
0.05	-761337	-0.101724	0.00178881	-0.0982176	-0.10523
0.06	-761254	-0.104834	0.00180159	-0.101303	-0.108365
0.07	-761178	-0.107626	0.00181243	-0.104074	-0.111179
0.08	-761108	-0.110159	0.00182175	-0.106589	-0.11373
0.09	-761042	-0.112477	0.00182984	-0.108891	-0.116064
0.1	-760981	-0.114614	0.00183692	-0.111014	-0.118214
0.11	-760923	-0.116595	0.00184316	-0.112982	-0.120208
0.12	-760868	-0.118441	0.00184868	-0.114817	-0.122064
0.13	-760816	-0.120168	0.00185359	-0.116535	-0.123801
0.14	-760766	-0.12179	0.00185797	-0.118148	-0.125431
0.15	-760718	-0.123318	0.00186189	-0.119669	-0.126968
0.16	-760673	-0.124763	0.00186542	-0.121107	-0.128419
0.17	-760629	-0.126132	0.00186859	-0.12247	-0.129794
0.18	-760587	-0.127432	0.00187144	-0.123764	-0.1311
0.19	-760546	-0.12867	0.00187401	-0.124997	-0.132343
0.2	-760507	-0.12985	0.00187633	-0.126173	-0.133528
0.21	-760469	-0.130978	0.00187842	-0.127296	-0.13466
0.22	-760433	-0.132057	0.00188031	-0.128372	-0.135742
0.23	-760397	-0.133091	0.00188201	-0.129402	-0.13678
0.24	-760362	-0.134084	0.00188355	-0.130392	-0.137775
0.25	-760329	-0.135037	0.00188493	-0.131343	-0.138732
0.26	-760296	-0.135955	0.00188616	-0.132258	-0.139652
0.27	-760264	-0.136838	0.00188727	-0.133139	-0.140537
0.28	-760234	-0.13769	0.00188825	-0.133989	-0.141391
0.29	-760203	-0.138512	0.00188913	-0.134809	-0.142215
0.3	-760174	-0.139306	0.0018899	-0.135602	-0.14301
0.31	-760145	-0.140073	0.00189057	-0.136368	-0.143779
0.32	-760117	-0.140816	0.00189115	-0.137109	-0.144522
0.33	-760089	-0.141534	0.00189165	-0.137826	-0.145242
0.34	-760062	-0.14223	0.00189207	-0.138522	-0.145939
0.35	-760036	-0.142905	0.00189242	-0.139196	-0.146614
0.36	-760010	-0.143559	0.0018927	-0.139849	-0.147269
0.37	-759984	-0.144194	0.00189291	-0.140483	-0.147904
0.38	-759960	-0.14481	0.00189306	-0.141099	-0.14852
0.39	-759935	-0.145408	0.00189314	-0.141697	-0.149119
0.4	-759911	-0.145989	0.00189318	-0.142279	-0.1497
0.41	-759888	-0.146554	0.00189315	-0.142844	-0.150265
0.42	-759864	-0.147103	0.00189308	-0.143393	-0.150814
0.43	-759842	-0.147637	0.00189295	-0.143927	-0.151348
0.44	-759819	-0.148157	0.00189278	-0.144447	-0.151867
0.45	-759797	-0.148662	0.00189256	-0.144953	-0.152372
0.46	-759776	-0.149154	0.00189229	-0.145445	-0.152863
0.47	-759754	-0.149632	0.00189198	-0.145924	-0.153341
0.48	-759733	-0.150098	0.00189163	-0.14639	-0.153806
0.49	-759712	-0.150551	0.00189124	-0.146844	-0.154258
0.5	-759692	-0.150992	0.0018908	-0.147286	-0.154698
0.51	-759672	-0.151421	0.00189032	-0.147716	-0.155126
0.52	-759652	-0.151839	0.0018898	-0.148135	-0.155543
0.53	-759632	-0.152245	0.00188924	-0.148542	-0.155948
0.54	-759613	-0.15264	0.00188865	-0.148938	-0.156342
0.55	-759594	-0.153024	0.00188801	-0.149324	-0.156725
0.56	-759575	-0.153398	0.00188733	-0.149699	-0.157097
0.57	-759557	-0.153761	0.00188661	-0.150063	-0.157458
0.58	-759539	-0.154113	0.00188586	-0.150417	-0.157809
0.59	-759521	-0.154455	0.00188506	-0.15076	-0.15815
0.6	-759503	-0.154787	0.00188422	-0.151093	-0.15848
0.61	-759485	-0.155108	0.00188334	-0.151417	-0.158799
0.62	-759468	-0.155419	0.00188241	-0.151729	-0.159108
0.63	-759451	-0.15572	0.00188144	-0.152032	-0.159407
0.64	-759434	-0.15601	0.00188042	-0.152325	-0.159696
0.65	-759417	-0.15629	0.00187936	-0.152607	-0.159974
0.66	-759401	-0.15656	0.00187825	-0.152879	-0.160241
0.67	-759385	-0.156819	0.00187709	-0.15314	-0.160498
0.68	-759369	-0.157067	0.00187588	-0.153391	-0.160744
0.69	-759353	-0.157305	0.00187461	-0.153631	-0.160979
0.7	-759338	-0.157531	0.00187329	-0.153859	-0.161203
0.71	-759322	-0.157746	0.00187191	-0.154077	-0.161415
0.72	-759307	-0.157949	0.00187046	-0.154283	-0.161615
0.73	-759292	-0.15814	0.00186895	-0.154477	-0.161803
0.74	-759278	-0.158318	0.00186736	-0.154658	-0.161978
0.75	-759263	-0.158484	0.00186571	-0.154827	-0.16214
0.76	-759249	-0.158635	0.00186397	-0.154982	-0.162289
0.77	-759236	-0.158773	0.00186215	-0.155123	-0.162422
0.78	-759222	-0.158895	0.00186024	-0.155249	-0.162541
0.79	-759209	-0.159001	0.00185823	-0.155359	-0.162643
0.8	-759196	-0.15909	0.00185611	-0.155452	-0.162728
0.81	-759183	-0.159162	0.00185388	-0.155528	-0.162795
0.82	-759171	-0.159214	0.00185152	-0.155585	-0.162843
0.83	-759159	-0.159244	0.00184902	-0.15562	-0.162868
0.84	-759148	-0.159252	0.00184637	-0.155634	-0.162871
0.85	-759136	-0.159235	0.00184355	-0.155622	-0.162849
0.86	-759126	-0.159191	0.00184055	-0.155584	-0.162799
0.87	-759116	-0.159116	0.00183734	-0.155515	-0.162717
0.88	-759107	-0.159007	0.00183389	-0.155413	-0.162602
0.89	-759098	-0.15886	0.00183017	-0.155273	-0.162447
0.9	-759090	-0.158668	0.00182614	-0.155089	-0.162248
0.91	-759084	-0.158426	0.00182175	-0.154855	-0.161997
0.92	-759078	-0.158124	0.00181694	-0.154563	-0.161686
0.93	-759074	-0.157752	0.00181162	-0.154201	-0.161302
0.94	-759071	-0.157293	0.00180567	-0.153754	-0.160832
0.95	-759071	-0.156726	0.00179894	-0.1532	-0.160252
0.96	-759073	-0.15602	0.0017912	-0.152509	-0.159531
0.97	-759080	-0.155126	0.00178207	-0.151633	-0.158619
0.98	-759092	-0.153958	0.00177094	-0.150487	-0.15743
0.99	-759114	-0.152343	0.00175648	-0.148901	-0.155786
1	-759158	-0.149759	0.00173473	-0.146359	-0.153159

## Sheet: ST8
eur_maf_bin	afr_maf_bin	expectation_b2_normalized_meta	expectation_b2_normalized_meta_se
(0.0499,0.09816]	(-0.0001,0.005]	2.62386	0.104545
(0.0499,0.09816]	(0.005,0.05]	1.1581	0.114271
(0.0499,0.09816]	(0.05,0.09816]	1.06429	0.125293
(0.0499,0.09816]	(0.09816,0.1708]	0.729656	0.101825
(0.0499,0.09816]	(0.1708,0.2648]	0.788982	0.106158
(0.0499,0.09816]	(0.2648,0.3773]	0.469424	0.109258
(0.0499,0.09816]	(0.3773,0.5]	0.391487	0.122131
(0.09816,0.1708]	(-0.0001,0.005]	1.75624	0.0992013
(0.09816,0.1708]	(0.005,0.05]	0.912609	0.0725972
(0.09816,0.1708]	(0.05,0.09816]	0.718076	0.0866108
(0.09816,0.1708]	(0.09816,0.1708]	0.705513	0.0733277
(0.09816,0.1708]	(0.1708,0.2648]	0.844018	0.0773528
(0.09816,0.1708]	(0.2648,0.3773]	0.720155	0.0903097
(0.09816,0.1708]	(0.3773,0.5]	0.586386	0.07121
(0.1708,0.2648]	(-0.0001,0.005]	1.3662	0.110803
(0.1708,0.2648]	(0.005,0.05]	1.18854	0.0755386
(0.1708,0.2648]	(0.05,0.09816]	0.815812	0.0775252
(0.1708,0.2648]	(0.09816,0.1708]	0.771751	0.0660357
(0.1708,0.2648]	(0.1708,0.2648]	0.890613	0.0610275
(0.1708,0.2648]	(0.2648,0.3773]	0.629956	0.0551105
(0.1708,0.2648]	(0.3773,0.5]	0.660044	0.0479873
(0.2648,0.3773]	(-0.0001,0.005]	1.14234	0.184984
(0.2648,0.3773]	(0.005,0.05]	1.03487	0.0783146
(0.2648,0.3773]	(0.05,0.09816]	0.898219	0.0792176
(0.2648,0.3773]	(0.09816,0.1708]	0.82979	0.0624425
(0.2648,0.3773]	(0.1708,0.2648]	0.737885	0.0553352
(0.2648,0.3773]	(0.2648,0.3773]	0.692047	0.0477256
(0.2648,0.3773]	(0.3773,0.5]	0.639111	0.0410305
(0.3773,0.5]	(-0.0001,0.005]	2.20253	0.243414
(0.3773,0.5]	(0.005,0.05]	0.961834	0.0873428
(0.3773,0.5]	(0.05,0.09816]	0.740283	0.0778156
(0.3773,0.5]	(0.09816,0.1708]	0.993424	0.0591824
(0.3773,0.5]	(0.1708,0.2648]	0.64603	0.0476507
(0.3773,0.5]	(0.2648,0.3773]	0.694463	0.040166
(0.3773,0.5]	(0.3773,0.5]	0.644007	0.0317165

## Sheet: ST9
Category	maf_type	MAF	expectation_b2_normalized_meta	expectation_b2_normalized_meta_se	per_allele_enrichment_upper
afr_maf_quintile_in_eur_c_(0.0499, 0.122]	afr	0.0854803	0.915468	0.0316395	0.977481
afr_maf_quintile_in_eur_c_(0.122, 0.2021]	afr	0.16151	0.814562	0.0305987	0.874535
afr_maf_quintile_in_eur_c_(0.2021, 0.2919]	afr	0.246268	0.872839	0.0246127	0.92108
afr_maf_quintile_in_eur_c_(0.2919, 0.3925]	afr	0.341569	0.689922	0.0247457	0.738424
afr_maf_quintile_in_eur_c_(0.3925, 0.5]	afr	0.44612	0.670159	0.0241233	0.717441
eur_maf_quintile_in_afr_c_(0.0499, 0.1186]	eur	0.0830016	0.865541	0.0280501	0.920519
eur_maf_quintile_in_afr_c_(0.1186, 0.2025]	eur	0.160094	0.785362	0.0185476	0.821716
eur_maf_quintile_in_afr_c_(0.2025, 0.2965]	eur	0.249497	0.825241	0.0157194	0.856051
eur_maf_quintile_in_afr_c_(0.2965, 0.3967]	eur	0.346734	0.758767	0.016811	0.791716
eur_maf_quintile_in_afr_c_(0.3967, 0.5]	eur	0.448467	0.754227	0.0144992	0.782645
eur_maf_quintile_in_afr_lf_(0.0499, 0.07975]	eur	0.0639387	1.06471	0.129271	1.31808
eur_maf_quintile_in_afr_lf_(0.07975, 0.1207]	eur	0.0997726	1.11657	0.0926501	1.29817
eur_maf_quintile_in_afr_lf_(0.1207, 0.183]	eur	0.150228	0.976797	0.0665378	1.10721
eur_maf_quintile_in_afr_lf_(0.183, 0.2863]	eur	0.229953	1.12591	0.0673674	1.25795
eur_maf_quintile_in_afr_lf_(0.2863, 0.5]	eur	0.380696	1.08859	0.0575908	1.20147
eur_maf_quintile_in_afr_rare_(0.0499, 0.06135]	eur	0.0554023	2.95908	0.168059	3.28848
eur_maf_quintile_in_afr_rare_(0.06135, 0.07873]	eur	0.069865	2.56083	0.0997208	2.75628
eur_maf_quintile_in_afr_rare_(0.07873, 0.1084]	eur	0.0925897	1.99269	0.101836	2.19229
eur_maf_quintile_in_afr_rare_(0.1084, 0.1708]	eur	0.1355	1.69225	0.0994283	1.88713
eur_maf_quintile_in_afr_rare_(0.1708, 0.5]	eur	0.263473	1.64755	0.0900435	1.82403

## Sheet: ST10
w	alpha_point_estimate	alpha_se	loss_point_estimate	loss_se
0	-0.495343	0.0606574	1.3194	0.103672
0.01	-0.516079	0.0633905	1.31605	0.103213
0.02	-0.536221	0.0660645	1.31266	0.102755
0.03	-0.555694	0.0686544	1.30923	0.102299
0.04	-0.574428	0.0711361	1.30578	0.101847
0.05	-0.592363	0.0734882	1.30231	0.1014
0.06	-0.609444	0.0756926	1.29883	0.100961
0.07	-0.625632	0.0777346	1.29536	0.10053
0.08	-0.640895	0.0796037	1.29189	0.100108
0.09	-0.655215	0.0812934	1.28843	0.0996964
0.1	-0.668583	0.082801	1.285	0.0992959
0.11	-0.681003	0.0841278	1.2816	0.0989069
0.12	-0.692484	0.0852775	1.27823	0.0985297
0.13	-0.703045	0.0862567	1.2749	0.0981646
0.14	-0.712712	0.0870737	1.27161	0.0978115
0.15	-0.721514	0.0877382	1.26837	0.0974704
0.16	-0.729484	0.0882608	1.26518	0.097141
0.17	-0.73666	0.0886525	1.26203	0.0968231
0.18	-0.743078	0.0889242	1.25894	0.0965164
0.19	-0.748777	0.0890869	1.2559	0.0962204
0.2	-0.753797	0.089151	1.25292	0.0959348
0.21	-0.758174	0.0891264	1.24999	0.0956591
0.22	-0.761945	0.0890221	1.24711	0.0953929
0.23	-0.765148	0.088847	1.24429	0.0951358
0.24	-0.767815	0.0886086	1.24153	0.0948872
0.25	-0.769981	0.0883142	1.23881	0.0946468
0.26	-0.771675	0.0879702	1.23615	0.0944141
0.27	-0.772927	0.0875824	1.23355	0.0941888
0.28	-0.773764	0.0871559	1.23099	0.0939704
0.29	-0.774211	0.0866954	1.22848	0.0937586
0.3	-0.774294	0.0862051	1.22603	0.093553
0.31	-0.774033	0.0856883	1.22362	0.0933533
0.32	-0.773449	0.0851485	1.22125	0.0931591
0.33	-0.772562	0.0845885	1.21894	0.0929703
0.34	-0.771389	0.0840106	1.21666	0.0927864
0.35	-0.769947	0.0834171	1.21443	0.0926073
0.36	-0.768251	0.08281	1.21225	0.0924326
0.37	-0.766314	0.0821907	1.2101	0.0922622
0.38	-0.76415	0.0815608	1.208	0.0920958
0.39	-0.761769	0.0809215	1.20593	0.0919332
0.4	-0.759184	0.0802738	1.2039	0.0917743
0.41	-0.756404	0.0796188	1.20191	0.0916188
0.42	-0.753438	0.078957	1.19996	0.0914666
0.43	-0.750295	0.0782892	1.19803	0.0913175
0.44	-0.746981	0.0776159	1.19615	0.0911714
0.45	-0.743504	0.0769375	1.19429	0.0910281
0.46	-0.73987	0.0762544	1.19247	0.0908876
0.47	-0.736085	0.0755669	1.19068	0.0907496
0.48	-0.732155	0.0748751	1.18892	0.0906142
0.49	-0.728082	0.0741793	1.18719	0.0904811
0.5	-0.723872	0.0734795	1.18549	0.0903502
0.51	-0.719527	0.0727757	1.18382	0.0902216
0.52	-0.715052	0.0720679	1.18217	0.090095
0.53	-0.710449	0.071356	1.18056	0.0899704
0.54	-0.70572	0.0706401	1.17897	0.0898478
0.55	-0.700867	0.0699198	1.1774	0.0897271
0.56	-0.695891	0.0691951	1.17586	0.0896081
0.57	-0.690794	0.0684658	1.17434	0.0894908
0.58	-0.685576	0.0677315	1.17285	0.0893753
0.59	-0.680239	0.0669921	1.17139	0.0892613
0.6	-0.67478	0.0662473	1.16994	0.089149
0.61	-0.669202	0.0654967	1.16852	0.0890381
0.62	-0.663502	0.06474	1.16713	0.0889288
0.63	-0.65768	0.0639768	1.16575	0.0888208
0.64	-0.651734	0.0632066	1.1644	0.0887143
0.65	-0.645663	0.0624292	1.16307	0.0886092
0.66	-0.639464	0.0616439	1.16176	0.0885054
0.67	-0.633135	0.0608503	1.16047	0.0884029
0.68	-0.626673	0.0600478	1.15921	0.0883017
0.69	-0.620074	0.059236	1.15796	0.0882017
0.7	-0.613335	0.058414	1.15674	0.0881031
0.71	-0.60645	0.0575814	1.15554	0.0880056
0.72	-0.599415	0.0567374	1.15436	0.0879094
0.73	-0.592224	0.0558812	1.1532	0.0878145
0.74	-0.584871	0.055012	1.15206	0.0877207
0.75	-0.577349	0.054129	1.15095	0.0876281
0.76	-0.569649	0.0532311	1.14985	0.0875367
0.77	-0.561763	0.0523174	1.14878	0.0874466
0.78	-0.55368	0.0513867	1.14773	0.0873577
0.79	-0.545389	0.0504377	1.14671	0.08727
0.8	-0.536878	0.0494692	1.14571	0.0871836
0.81	-0.528132	0.0484795	1.14474	0.0870985
0.82	-0.519135	0.0474669	1.14379	0.0870147
0.83	-0.509867	0.0464296	1.14287	0.0869323
0.84	-0.500307	0.0453653	1.14197	0.0868512
0.85	-0.49043	0.0442717	1.14111	0.0867717
0.86	-0.480207	0.0431458	1.14028	0.0866937
0.87	-0.469602	0.0419844	1.13948	0.0866173
0.88	-0.458574	0.0407835	1.13872	0.0865428
0.89	-0.447074	0.0395385	1.138	0.0864702
0.9	-0.435038	0.0382437	1.13733	0.0863997
0.91	-0.422392	0.0368921	1.13671	0.0863318
0.92	-0.409035	0.0354749	1.13615	0.0862668
0.93	-0.394838	0.0339804	1.13566	0.0862053
0.94	-0.379627	0.0323933	1.13526	0.0861484
0.95	-0.363154	0.0306918	1.13498	0.0860977
0.96	-0.34505	0.0288437	1.13486	0.086056
0.97	-0.324725	0.0267976	1.13498	0.0860289
0.98	-0.301116	0.0244612	1.13549	0.0860289
0.99	-0.271941	0.0216337	1.13684	0.0860927
1	-0.229945	0.0176491	1.14089	0.0864153

[truncated: 2 more sheets: ST11, ST12]
